# Supplementary material for: [(Z)-O-Ethyl-N-(o-tol­yl)thio­carbamato-κS](triphenyl­phosphine-κP)gold(I)
Source: Acta Crystallogr Sect E Struct Rep Online. 2009 Nov 21;65(Pt 12):m1612. doi: 10.1107/S1600536809048466 (PMC2971922; doi:10.1107/S1600536809048466)
Supplement: Supplementary file 2 [file e-65-m1612-Isup2.hkl]

#
# h,k,l, Fc-squared, Fo-squared, sigma(Fo-squared) and status flag
#
data_I
_shelx_title '  Template texray.inf'
_shelx_refln_list_code          4
_shelx_F_calc_maximum      217.91
_exptl_crystal_F_000       640.00
_reflns_d_resolution_high  0.7696
 
loop_
 _symmetry_equiv_pos_as_xyz
 'x, y, z'
 '-x, -y, -z'
 
_cell_length_a     9.3378
_cell_length_b    10.1665
_cell_length_c    13.9711
_cell_angle_alpha  95.514
_cell_angle_beta  103.371
_cell_angle_gamma  98.334
 
_shelx_F_squared_multiplier     1.000
 
loop_
 _refln_index_h
 _refln_index_k
 _refln_index_l
 _refln_F_squared_calc
 _refln_F_squared_meas
 _refln_F_squared_sigma
 _refln_observed_status
   1   0   0     7801.92     6846.68    187.03 o
   2   0   0    22030.46    23095.43    620.05 o
   3   0   0    22333.50    23033.60    620.21 o
   4   0   0     4061.98     4054.14    115.34 o
   5   0   0      139.93      152.64     12.08 o
   6   0   0     4928.18     4987.92    186.93 o
   7   0   0     9205.13     9379.61    264.00 o
   8   0   0     1444.80     1339.09     50.89 o
   9   0   0      680.69      661.33     34.44 o
  10   0   0     1068.26     1011.30     81.92 o
  11   0   0      190.25      189.08     30.83 o
 -11   1   0       36.51       31.68     22.60 o
 -10   1   0      267.13      303.56     24.57 o
  -9   1   0      780.55      766.74     51.71 o
  -8   1   0      773.46      713.36     33.95 o
  -7   1   0      570.82      588.00     28.59 o
  -6   1   0     9231.09     9253.79    210.09 o
  -5   1   0     8810.52     9615.15    343.64 o
  -4   1   0       74.46       78.24      6.24 o
  -3   1   0     3538.64     3563.34    140.21 o
  -2   1   0     7923.98     9002.94    200.59 o
  -1   1   0     1450.80     1697.30     64.72 o
   0   1   0     8973.88     8820.07    341.61 o
   1   1   0    30095.91    28822.72   1504.98 o
   2   1   0    14135.88    15402.21    340.86 o
   3   1   0     1883.82     1940.99     51.83 o
   4   1   0     3376.39     3444.22     81.00 o
   5   1   0     5409.29     5494.96    269.93 o
   6   1   0       63.78       65.16     10.95 o
   7   1   0     5214.88     5139.22    150.66 o
   8   1   0     3263.87     3446.75    107.39 o
   9   1   0      453.66      390.38     26.99 o
  10   1   0      553.32      557.14     32.97 o
  11   1   0      302.79      298.83     27.14 o
 -11   2   0      914.75      911.88     58.98 o
 -10   2   0       13.91       -0.35     18.25 o
  -9   2   0      819.51      793.71     49.32 o
  -8   2   0     1272.09     1272.49     64.68 o
  -7   2   0      872.87      883.31     48.14 o
  -6   2   0      814.70      869.69     30.36 o
  -5   2   0    23768.34    26697.91   1086.72 o
  -4   2   0     8270.84     9192.19    248.81 o
  -3   2   0     1259.33     1462.09     43.36 o
  -2   2   0     3412.35     1935.17     79.56 o
  -1   2   0     4197.09     4554.51    123.74 o
   0   2   0     2154.58     2250.22     65.75 o
   1   2   0    11818.62    13420.54    534.93 o
   2   2   0    20774.73    21800.76    482.01 o
   3   2   0    11343.63    11438.30    632.01 o
   4   2   0     1335.65     1470.29     37.79 o
   5   2   0     4546.41     4784.93    111.95 o
   6   2   0     1071.02     1010.43     63.14 o
   7   2   0        1.97        3.79     10.63 o
   8   2   0     1819.60     1790.37     63.25 o
   9   2   0     2480.92     2441.80    159.94 o
  10   2   0       70.24       67.52     17.21 o
  11   2   0      201.35      244.87     44.74 o
 -11   3   0     1975.83     1863.39     95.88 o
 -10   3   0      961.00     1003.81     61.83 o
  -9   3   0       31.05       36.99     18.21 o
  -8   3   0      860.19      859.49     50.68 o
  -7   3   0     3084.50     3226.18    134.71 o
  -6   3   0      746.36      851.06     30.51 o
  -5   3   0     3002.86     3076.70    100.82 o
  -4   3   0    21227.62    22986.05    614.63 o
  -3   3   0    11107.45    12386.16    332.70 o
  -2   3   0      459.94      451.72     16.61 o
  -1   3   0     3336.98     3377.80     92.92 o
   0   3   0    13311.07    14092.82    402.41 o
   1   3   0     1058.32     1049.87     31.70 o
   2   3   0    10107.53    10359.68    230.82 o
   3   3   0    26227.74    27312.93    602.79 o
   4   3   0     3490.35     3677.58    109.70 o
   5   3   0      859.61      866.79     26.49 o
   6   3   0     4281.82     4510.58    107.94 o
   7   3   0      923.24      871.54     37.28 o
   8   3   0      126.38      121.67     21.06 o
   9   3   0     1284.91     1334.85     53.08 o
  10   3   0     1189.28     1256.25     71.13 o
 -11   4   0      304.20      323.84     36.95 o
 -10   4   0     2788.13     2701.77    123.57 o
  -9   4   0     2282.40     2228.08    104.57 o
  -8   4   0       52.58       51.91     17.20 o
  -7   4   0     1471.64     1433.09     70.12 o
  -6   4   0     2253.32     2323.53    141.93 o
  -5   4   0      953.50      936.01     32.69 o
  -4   4   0     4871.56     5049.76    140.55 o
  -3   4   0    12883.77    13643.91    367.13 o
  -2   4   0    15386.18    16333.08    436.81 o
  -1   4   0      955.82      960.00     30.30 o
   0   4   0     5556.93     5712.53    155.83 o
   1   4   0     4348.72     4600.16    125.61 o
   2   4   0      105.76      105.39      6.73 o
   3   4   0     5561.04     5427.38    124.45 o
   4   4   0     9135.33     9356.49    211.42 o
   5   4   0     1709.98     1715.51     58.65 o
   6   4   0      545.18      543.18     21.53 o
   7   4   0      999.03      878.76     80.06 o
   8   4   0      457.25      276.05     25.36 o
   9   4   0        2.60       -2.71      6.92 o
  10   4   0      774.12      822.36     68.06 o
 -11   5   0      157.64      159.37     28.52 o
 -10   5   0      704.30      733.16     52.83 o
  -9   5   0     3426.57     3375.42    146.74 o
  -8   5   0     2322.62     2342.52    106.59 o
  -7   5   0        6.13        2.56      6.76 o
  -6   5   0     2133.64     2090.25     65.02 o
  -5   5   0     5265.59     5747.67    160.85 o
  -4   5   0      468.39      504.36     21.29 o
  -3   5   0     8390.27     9180.40    249.96 o
  -2   5   0    27169.55    28817.78    768.96 o
  -1   5   0      423.00      370.86     16.13 o
   0   5   0      929.79     1005.14     31.46 o
   1   5   0     1350.71     1201.29     36.79 o
   2   5   0     1903.56     1904.48     47.41 o
   3   5   0      250.87      250.90     12.82 o
   4   5   0     3088.05     2959.77     72.33 o
   5   5   0     6721.87     6492.33    191.10 o
   6   5   0      621.59      667.31     32.77 o
   7   5   0      377.79      345.52     37.87 o
   8   5   0      469.64      466.27     48.27 o
   9   5   0      175.92      170.48     35.32 o
 -11   6   0      652.92      614.28     49.23 o
 -10   6   0      272.72      280.53     34.14 o
  -9   6   0      752.70      697.66     48.31 o
  -8   6   0     5203.93     5218.40    212.07 o
  -7   6   0     2436.76     2468.63    109.35 o
  -6   6   0      309.44      333.64     19.98 o
  -5   6   0     2013.61     1993.67     72.45 o
  -4   6   0     1255.50     1353.66     45.08 o
  -3   6   0      169.23      172.27     11.97 o
  -2   6   0     3356.63     3362.96     96.52 o
  -1   6   0    13173.69    13734.42    371.50 o
   0   6   0     2926.05     2825.51    121.94 o
   1   6   0      794.88      759.13     43.88 o
   2   6   0     2343.29     2166.21    175.66 o
   3   6   0     1939.80     1818.68     62.47 o
   4   6   0        6.15        6.74     10.19 o
   5   6   0     3187.19     3139.09    100.58 o
   6   6   0     2563.47     2535.77     85.66 o
   7   6   0      292.06      314.97     38.57 o
   8   6   0      326.21      329.37     40.55 o
   9   6   0      274.90      314.67     44.06 o
 -10   7   0     1085.80     1206.76     71.79 o
  -9   7   0      622.92      605.02     45.33 o
  -8   7   0      813.42      801.17     50.77 o
  -7   7   0     9444.97     4481.56    187.59 o
  -6   7   0     3201.05     3399.81    101.91 o
  -5   7   0      602.42      569.96     41.88 o
  -4   7   0     1856.07     1891.75     60.27 o
  -3   7   0     2578.26     2716.22     81.42 o
  -2   7   0      934.54     1029.23     36.75 o
  -1   7   0     3886.28     4170.16    119.89 o
   0   7   0     8447.28     8459.33    341.79 o
   1   7   0     4691.66     4922.38    205.67 o
   2   7   0      291.20      248.85     19.06 o
   3   7   0     1453.44     1481.79     55.01 o
   4   7   0     1157.48     1160.88     46.84 o
   5   7   0       69.74       71.87     14.59 o
   6   7   0     1154.74     1183.28     74.73 o
   7   7   0     1585.07     1538.80     91.45 o
   8   7   0      111.36      102.11     29.84 o
 -10   8   0      337.14      356.49     39.32 o
  -9   8   0      856.53      823.59     54.50 o
  -8   8   0      346.66      358.42     34.93 o
  -7   8   0     1197.21     1084.72    179.30 o
  -6   8   0     7578.96     8067.57    226.54 o
  -5   8   0     2303.44     2452.04     77.32 o
  -4   8   0      655.40      685.21     32.78 o
  -3   8   0     2009.97     2028.72     64.76 o
  -2   8   0     2489.96     2656.18    120.50 o
  -1   8   0       63.91       63.41     16.85 o
   0   8   0     5261.49     5346.14    224.58 o
   1   8   0     7024.08     6956.51    286.58 o
   2   8   0      788.94      782.41     36.87 o
   3   8   0      675.57      668.72     34.28 o
   4   8   0     1472.86     1574.41     59.97 o
   5   8   0      135.81      133.52     18.13 o
   6   8   0        0.06       10.97     19.61 o
   7   8   0      412.07      378.56     44.41 o
  -9   9   0      280.06      304.14     34.62 o
  -8   9   0      508.87      556.84     43.53 o
  -7   9   0      447.60      398.16     25.42 o
  -6   9   0     1009.67     1036.37     41.58 o
  -5   9   0     3790.82     4073.39    121.42 o
  -4   9   0     3006.25     3139.30    141.51 o
  -3   9   0       32.52       36.11     17.77 o
  -2   9   0     1733.29     1877.38     93.51 o
  -1   9   0     1240.61     1305.09     71.22 o
   0   9   0       27.87       20.45     17.64 o
   1   9   0     1582.41     1606.64     84.12 o
   2   9   0     3046.02     3048.91    101.28 o
   3   9   0      471.94      398.94     34.12 o
   4   9   0       33.86       32.73     14.41 o
   5   9   0      422.76      416.43     29.98 o
   6   9   0      209.17      212.60     36.07 o
   7   9   0       18.41       43.22     27.12 o
  -9  10   0       41.92       50.68     22.42 o
  -7  10   0      737.76      837.06     56.56 o
  -6  10   0      140.90      190.79     27.43 o
  -5  10   0     1059.40      998.11     60.47 o
  -4  10   0     3517.98     3699.87    165.52 o
  -3  10   0     1364.93     1446.92     80.13 o
  -2  10   0        7.33        7.11     16.24 o
  -1  10   0     1248.51     1152.43     66.65 o
   0  10   0      897.56      943.12     60.16 o
   1  10   0       27.74       36.68     19.48 o
   2  10   0      889.23      878.86     42.75 o
   3  10   0     2348.37     2437.14     87.05 o
   4  10   0      208.97      240.36     23.97 o
   5  10   0      108.70      130.89     20.60 o
   6  10   0      129.41      156.52     35.15 o
  -7  11   0      505.84      572.60     48.22 o
  -6  11   0      731.18      773.00     56.17 o
  -5  11   0      166.13      184.61     28.61 o
  -4  11   0     1189.17     1158.18     71.22 o
  -3  11   0     3650.44     3884.00    176.27 o
  -2  11   0      609.86      572.42     47.04 o
  -1  11   0       63.92       38.31     20.36 o
   0  11   0      942.81      952.38     62.27 o
   1  11   0      519.50      504.80     45.99 o
   2  11   0        8.83       -0.94     12.77 o
   3  11   0      980.89      899.25    106.74 o
   4  11   0     1118.72     1079.32     51.37 o
  -6  12   0      376.88      374.92     40.50 o
  -5  12   0      510.78      510.11     46.91 o
  -4  12   0      128.20      138.71     28.96 o
  -3  12   0      648.60      669.40     51.74 o
  -2  12   0     2325.66     2469.16    124.23 o
  -1  12   0      576.29      580.71     49.10 o
   0  12   0      112.65       98.73     27.86 o
   1  12   0      284.07      306.68     38.44 o
   2  12   0      334.80      397.47     43.62 o
  -3  13   0       23.86       -4.39     22.34 o
  -2  13   0      723.55      797.35     60.12 o
  -1  13   0     1146.82     1144.27     74.73 o
   0 -13   1      339.42      410.41     45.68 o
   1 -13   1       99.21       73.19     29.14 o
   2 -13   1     1293.10     1308.12     80.96 o
   3 -13   1      536.95      521.08     49.94 o
  -3 -12   1      547.37      577.47     52.57 o
  -2 -12   1       19.04       38.66     25.36 o
  -1 -12   1      188.10      189.74     32.82 o
   0 -12   1      773.55      823.64     60.69 o
   1 -12   1      502.30      495.85     46.60 o
   2 -12   1      119.36      117.29     28.26 o
   3 -12   1     1450.32     1522.13     86.44 o
   4 -12   1      990.26     1030.67     67.31 o
   5 -12   1       17.49       37.47     22.51 o
   6 -12   1      762.68      827.24     58.93 o
  -4 -11   1       22.29        8.10     12.39 o
  -3 -11   1     1273.99     1233.70     75.69 o
  -1 -11   1       26.39       15.00     11.83 o
   0 -11   1      668.21      650.09     49.80 o
   1 -11   1     1292.58     1277.10     75.26 o
   2 -11   1      651.98      634.07     48.31 o
   3 -11   1      398.93      368.29     37.65 o
   4 -11   1     2228.44     2164.71    108.60 o
   5 -11   1      691.73      717.89     51.95 o
   6 -11   1        0.03        3.82     17.95 o
   7 -11   1      547.68      447.01     40.81 o
  -6 -10   1       58.23       58.76     27.34 o
  -5 -10   1      909.00      961.23     46.47 o
  -4 -10   1      525.55      560.76     34.03 o
  -3 -10   1       98.99       95.84     17.32 o
  -2 -10   1     2316.97     2081.53    197.02 o
  -1 -10   1     1069.87     1080.86     66.61 o
   0 -10   1       25.22       39.76     20.05 o
   1 -10   1      630.79      629.55     47.57 o
   2 -10   1     2342.48     2313.64    111.41 o
   3 -10   1      645.66      595.85     44.10 o
   4 -10   1      435.58      439.33     38.26 o
   5 -10   1     2236.17     2343.13    113.43 o
   6 -10   1     1064.98     1089.33     64.64 o
   7 -10   1        0.93        3.06     10.50 o
   8 -10   1      704.08      721.35     52.22 o
  -7  -9   1      547.17      517.09     52.39 o
  -6  -9   1      119.91      134.84     29.58 o
  -5  -9   1      455.97      429.43     31.31 o
  -4  -9   1     1304.48     1283.81     52.85 o
  -3  -9   1     1490.10     1511.80     58.56 o
  -2  -9   1      508.51      491.06     29.61 o
  -1  -9   1     4036.02     3951.13    174.07 o
   0  -9   1     2424.68     2514.70    118.48 o
   1  -9   1       53.71       55.29     17.82 o
   2  -9   1     1444.94     1397.16     73.68 o
   3  -9   1     4858.06     5350.35    226.64 o
   4  -9   1     1065.25     1090.11     42.69 o
   5  -9   1     1007.70      969.51     39.99 o
   6  -9   1     2613.88     2828.57    111.79 o
   7  -9   1     1136.11      457.28     35.54 o
   8  -9   1        2.27        0.22     17.42 o
   9  -9   1      691.60      745.22     53.80 o
  -8  -8   1        2.26       -0.04     25.19 o
  -7  -8   1      724.13      808.41     61.96 o
  -6  -8   1      650.72      702.67     37.85 o
  -5  -8   1       44.81       38.60     14.00 o
  -4  -8   1      185.49      176.28     18.56 o
  -3  -8   1     2108.83     2100.68     72.56 o
  -2  -8   1     1185.11     1185.66     46.86 o
  -1  -8   1      654.46      587.60     42.92 o
   0  -8   1     4471.18     4441.37    188.95 o
   1  -8   1     1900.72     1936.54     92.72 o
   2  -8   1        1.99       10.59      9.59 o
   3  -8   1     2032.33     2136.68     68.37 o
   4  -8   1     5203.01     5272.62    151.21 o
   5  -8   1       68.65       66.76     12.16 o
   6  -8   1     1473.72     1449.43     51.60 o
   7  -8   1     1852.34     1850.88     89.47 o
   8  -8   1      160.75      193.29     27.60 o
   9  -8   1       34.70       58.84     22.38 o
  10  -8   1      253.60      298.26     36.25 o
  -8  -7   1      748.47      791.69     63.54 o
  -7  -7   1       60.83       78.37     25.71 o
  -6  -7   1     2313.69     2269.96     79.46 o
  -5  -7   1     1540.08     1565.55     58.39 o
  -4  -7   1       57.93       70.28     13.36 o
  -3  -7   1      515.67      509.82     26.73 o
  -2  -7   1     5918.88     5609.63    325.44 o
  -1  -7   1     2465.90     2494.56    112.42 o
   0  -7   1     1050.10     1020.77     58.73 o
   1  -7   1     8487.00     8521.04    392.27 o
   2  -7   1     3644.97     3539.73    103.40 o
   3  -7   1       15.49       12.47      7.93 o
   4  -7   1     3019.45     3100.51     92.51 o
   5  -7   1     3606.80     3613.82    106.79 o
   6  -7   1      875.76      842.00     34.32 o
   8  -7   1     2392.89     2524.31    115.76 o
   9  -7   1      450.42      461.58     42.13 o
  10  -7   1       91.97      116.42     26.24 o
  -9  -6   1       49.57       73.24     29.40 o
  -8  -6   1      984.70     1008.02     70.34 o
  -7  -6   1     1253.80     1352.97     80.30 o
  -6  -6   1      156.92      176.06     18.55 o
  -5  -6   1     4182.52     4250.66    130.92 o
  -4  -6   1     3495.67     3413.39    106.38 o
  -3  -6   1      149.47      131.46     16.90 o
  -2  -6   1     2503.41     2676.14    108.40 o
  -1  -6   1    11517.38    13074.50    579.97 o
   0  -6   1     3109.90     2934.82    121.70 o
   1  -6   1     3415.63     3602.43    104.36 o
   2  -6   1    10292.21    10624.11    289.07 o
   3  -6   1     4577.46     4885.48    137.83 o
   4  -6   1      146.79      156.43     14.66 o
   5  -6   1     2850.26     3122.12     92.67 o
   6  -6   1     4939.09     5298.70    210.85 o
   8  -6   1     1437.70     1396.41     73.72 o
   9  -6   1     3005.26     3127.89    138.79 o
  10  -6   1      476.87      479.57     43.92 o
  11  -6   1      136.32      149.24     29.75 o
 -10  -5   1      331.95      387.38     47.13 o
  -9  -5   1       31.96       37.52     23.56 o
  -8  -5   1       61.80       70.91     25.85 o
  -7  -5   1     1181.82     1196.53     72.89 o
  -6  -5   1     1471.43     1450.83     54.35 o
  -5  -5   1        4.38       19.32      7.64 o
  -4  -5   1     5421.94     5595.39    148.46 o
  -3  -5   1     4975.81     5244.01    121.24 o
  -2  -5   1      440.07      489.84     16.35 o
  -1  -5   1     3981.31     4470.94    158.32 o
   0  -5   1    11042.10    11853.25    319.92 o
   1  -5   1     3640.98     3525.28    100.31 o
   2  -5   1     2752.29     2721.03     78.73 o
   3  -5   1    10343.68    10725.55    290.88 o
   4  -5   1     4522.81     5010.02    140.52 o
   6  -5   1     2541.67     2678.78     80.22 o
   7  -5   1     4289.40     4420.17    180.09 o
   8  -5   1      503.29      472.37     38.75 o
   9  -5   1     1009.94     1034.83     60.73 o
  10  -5   1     1618.32     1617.35     85.74 o
  11  -5   1      100.83      125.24     26.94 o
 -10  -4   1      686.03      662.95     59.46 o
  -9  -4   1      651.69      382.95     31.90 o
  -8  -4   1      182.73      175.24     17.76 o
  -7  -4   1      504.90      519.05     26.77 o
  -6  -4   1     2719.08     2881.07     72.52 o
  -5  -4   1     2195.80     1985.52     65.55 o
  -4  -4   1      303.70      294.94     13.33 o
  -3  -4   1     7581.07     7549.96    171.00 o
  -2  -4   1     7705.22     8009.47    235.24 o
  -1  -4   1      487.77      541.40     47.22 o
   0  -4   1     5072.24     5159.85    142.38 o
   1  -4   1    13839.25    14392.04    385.96 o
   2  -4   1     6307.66     6644.44    181.30 o
   3  -4   1     2506.35     2551.61     73.82 o
   4  -4   1    10497.67    10747.74    402.74 o
   5  -4   1     3484.56     3907.32    111.04 o
   6  -4   1       26.68       18.34      6.86 o
   7  -4   1     3094.38     3051.76    129.05 o
   8  -4   1     3141.89     3119.25    134.45 o
   9  -4   1      331.01      287.81     30.63 o
  10  -4   1      655.13      586.90     46.34 o
  11  -4   1      862.27      819.34     57.83 o
 -11  -3   1      416.03      431.33     31.35 o
 -10  -3   1        7.50        1.58     15.09 o
  -9  -3   1     1314.67     1389.29     54.70 o
  -8  -3   1     1730.03     1727.66    105.09 o
  -7  -3   1       30.75       33.45     11.56 o
  -6  -3   1      423.67      470.82     19.69 o
  -5  -3   1     5371.88     5756.91    133.50 o
  -4  -3   1     4943.34     5017.58    116.14 o
  -3  -3   1     2480.44     2545.48     77.01 o
  -2  -3   1     9567.75    10055.61    224.60 o
  -1  -3   1    12891.96    13150.78    459.52 o
   0  -3   1     1687.39     1765.02     52.36 o
   1  -3   1     4403.61     4436.25    121.30 o
   2  -3   1    15064.23    15857.60    424.13 o
   3  -3   1     3605.90     1792.43     74.90 o
   4  -3   1     2696.33     2933.93     96.95 o
   5  -3   1     8862.76     9080.06    247.05 o
   6  -3   1     2905.21     2805.13    289.98 o
   7  -3   1       27.68       28.13     14.39 o
   8  -3   1     2561.72     2612.69    115.67 o
   9  -3   1     3098.40     3078.66    134.49 o
  10  -3   1      350.75      371.89     36.82 o
  11  -3   1      595.27      633.06     50.42 o
 -11  -2   1      624.83      690.75     39.07 o
 -10  -2   1      739.45      764.49     51.60 o
  -9  -2   1       29.28       31.67     14.50 o
  -8  -2   1     2183.31     2329.22     77.48 o
  -7  -2   1     2898.23     2743.91     86.26 o
  -6  -2   1      610.11      642.19     24.58 o
  -5  -2   1      676.03      727.07     23.60 o
  -4  -2   1    11802.07    12675.11    283.65 o
  -3  -2   1     9659.81    10220.13    228.41 o
  -2  -2   1      485.98      491.57     18.59 o
  -1  -2   1     8813.85     9301.77    339.57 o
   0  -2   1    11540.55    11020.89    427.53 o
   1  -2   1    14317.31    14588.66    390.36 o
   2  -2   1     8626.94     8786.28    468.27 o
   3  -2   1    17545.34    18574.06    496.00 o
   4  -2   1     8335.14     9012.55    224.77 o
   5  -2   1     2140.47     2075.39     58.97 o
   6  -2   1     8063.74     8305.17    233.24 o
   7  -2   1     1361.44     1413.52     51.50 o
   8  -2   1       14.47       24.53     12.01 o
   9  -2   1     1446.53     1451.47     57.03 o
  10  -2   1     1617.22     1571.23     82.01 o
  11  -2   1      172.79      157.00     29.27 o
 -11  -1   1       59.44       48.64     17.12 o
 -10  -1   1      634.21      652.39     55.88 o
  -9  -1   1      755.29      735.21     37.12 o
  -8  -1   1      192.00      218.37     19.11 o
  -7  -1   1     3226.53     3291.63    100.69 o
  -6  -1   1     2878.30     2832.18     86.29 o
  -5  -1   1       33.18       25.69      6.24 o
  -4  -1   1     3006.63     3013.95     71.92 o
  -3  -1   1    13218.12    14381.68    319.80 o
  -2  -1   1     2097.01     2153.93     50.29 o
  -1  -1   1     7879.24     5178.34    192.68 o
   0  -1   1    13702.57    11836.73    317.48 o
   1  -1   1     2457.69     2659.18     60.16 o
   2  -1   1        5.61        3.39      2.98 o
   3  -1   1     5946.50     6358.77    179.71 o
   4  -1   1    11801.25    12398.58    276.98 o
   5  -1   1     5089.19     5331.16    151.68 o
   6  -1   1     2620.59     2425.59     76.14 o
   7  -1   1     7972.93     8597.12    243.06 o
   8  -1   1      684.52      653.20     32.40 o
   9  -1   1      508.22      462.80     29.00 o
  10  -1   1      911.99      947.27     44.99 o
  11  -1   1      938.13      907.66     45.25 o
 -11   0   1       34.28       48.16     17.50 o
 -10   0   1       13.29       25.63     14.83 o
  -9   0   1     1919.18     1951.36     69.38 o
  -8   0   1     3461.73     3433.30    106.58 o
  -7   0   1      409.05      381.86     23.86 o
  -6   0   1     5958.95     5918.42    168.43 o
  -5   0   1     5202.92     5487.78    155.15 o
  -4   0   1      712.44      770.03     27.65 o
  -3   0   1     6984.86     7142.43    195.97 o
  -2   0   1    15651.38    16726.76    450.38 o
  -1   0   1     7385.38     7234.49    267.58 o
   0   0   1     3921.96       -1.91      1.27 o
   1   0   1    12395.58    13421.91    361.85 o
   2   0   1     6758.19     7439.43    202.62 o
   3   0   1     1469.71     1679.30     51.06 o
   4   0   1     1790.77     1670.30     52.20 o
   5   0   1     7574.07     7634.44    213.34 o
   6   0   1     1443.57     1414.60     49.23 o
   7   0   1     1392.40     1296.93     48.07 o
   8   0   1     2268.28     2325.89     77.45 o
   9   0   1      281.92      286.39     23.70 o
  10   0   1       29.45       46.66     16.53 o
  11   0   1      462.13      494.14     65.62 o
 -11   1   1      704.45      738.55     51.25 o
 -10   1   1      243.23      229.67     29.75 o
  -9   1   1      510.48      483.13     30.09 o
  -8   1   1     3227.82     3260.93    102.05 o
  -7   1   1     3269.88     3176.02    179.71 o
  -6   1   1      233.43      259.26     17.48 o
  -5   1   1    10506.49    10055.62    277.01 o
  -4   1   1     7144.21     7542.58    208.50 o
  -3   1   1     3632.57     4114.02    157.44 o
  -2   1   1    13705.70    14299.39    525.91 o
  -1   1   1    15631.40    16983.43    623.98 o
   0   1   1    21111.03    21976.58    891.45 o
   1   1   1      435.32      489.69     17.84 o
   2   1   1    42931.77    42155.87   1302.46 o
   3   1   1     5810.89     6210.42    140.35 o
   4   1   1      551.85      636.32     19.29 o
   5   1   1     5892.02     6106.39    172.54 o
   6   1   1     5163.61     5126.20    148.20 o
   7   1   1      874.12      861.02     36.02 o
   8   1   1      596.40      576.97     30.54 o
   9   1   1     1982.24     2005.48     71.27 o
  10   1   1      299.34      280.72     32.36 o
  11   1   1       31.04       58.23     17.69 o
 -11   2   1      915.45     1004.47     62.97 o
 -10   2   1     1238.65     1263.06     69.07 o
  -9   2   1      177.32      164.29     24.97 o
  -8   2   1      948.27      980.29     55.90 o
  -7   2   1     6199.13     6627.10    258.24 o
  -6   2   1     3111.02     3281.67    134.36 o
  -5   2   1     2506.41     2830.19     99.56 o
  -4   2   1     8530.80     9117.03    388.93 o
  -3   2   1     9472.51    10045.30    373.20 o
  -2   2   1      708.64      701.27     27.69 o
  -1   2   1      488.67      595.21     39.38 o
   0   2   1    36567.36    36436.14   1417.12 o
   1   2   1    17491.98    18492.34    492.88 o
   2   2   1     4193.17     4351.09     99.21 o
   3   2   1    26741.70    28200.39    781.11 o
   4   2   1     3225.67     3455.37     81.33 o
   5   2   1      665.90      698.79     22.49 o
   6   2   1     3917.93     3985.19    118.08 o
   7   2   1     5130.42     5192.50    152.23 o
   8   2   1      228.29      272.13     27.80 o
   9   2   1      884.32      886.26     56.36 o
  10   2   1     1058.25     1174.70     51.34 o
 -11   3   1        2.77       14.17     20.71 o
 -10   3   1     1010.28      996.35     59.46 o
  -9   3   1     1810.34     1753.51     85.92 o
  -8   3   1      445.45      459.82     34.75 o
  -7   3   1      749.46      401.24     24.92 o
  -6   3   1     5418.86     6031.73    204.29 o
  -5   3   1     7186.17     8153.82    223.33 o
  -4   3   1       67.62       98.60     15.05 o
  -3   3   1    13884.64    15284.58    410.04 o
  -2   3   1    19149.65    21558.80    575.42 o
  -1   3   1      267.66      300.80     12.43 o
   0   3   1    19187.53    20625.47    800.42 o
   1   3   1    12261.13    12766.29    342.04 o
   2   3   1     2258.48     2262.46     54.03 o
   3   3   1     1916.34     1943.56     47.92 o
   4   3   1     4122.63     3999.82    118.62 o
   5   3   1     1976.53     2167.16     79.31 o
   6   3   1        2.52       -3.88      8.84 o
   7   3   1     2481.98     2417.90     78.50 o
   8   3   1     2164.87     2135.06     73.24 o
   9   3   1       60.11       66.22     15.63 o
  10   3   1      405.05      307.97     99.85 o
 -11   4   1      736.27      738.03     53.10 o
 -10   4   1       18.01       15.18     18.03 o
  -9   4   1     1878.93     1943.86     93.33 o
  -8   4   1     1868.11     1784.23     84.95 o
  -7   4   1      299.52      223.52     40.81 o
  -6   4   1     1467.57     1508.63    102.37 o
  -5   4   1    10044.31    11127.83    302.82 o
  -4   4   1     4320.85     4528.16    127.21 o
  -3   4   1     1636.78     1560.06     47.60 o
  -2   4   1    17340.51    18498.13    494.67 o
  -1   4   1     1937.77     1958.11     56.10 o
   0   4   1     1065.07     1171.43     54.72 o
   1   4   1     6654.82     6935.05    276.01 o
   2   4   1    13738.10    14851.67    330.44 o
   3   4   1     4302.16     4551.51    114.06 o
   4   4   1     2132.00     2068.53     65.69 o
   5   4   1     6174.07     6661.54    154.04 o
   6   4   1      865.55      885.99     59.19 o
   7   4   1      193.04      158.74     44.08 o
   8   4   1      962.78      977.61     68.06 o
   9   4   1     1161.44     1098.81     76.04 o
  10   4   1       86.72       73.76     32.25 o
 -11   5   1     1506.11     1644.07     88.55 o
 -10   5   1     1353.68     1420.32     77.05 o
  -9   5   1      254.80      289.74     31.86 o
  -8   5   1     2524.12     2641.56    116.20 o
  -7   5   1     2482.82     2436.15    253.32 o
  -6   5   1      320.30      301.99     18.15 o
  -5   5   1     1841.66     1919.48     59.80 o
  -4   5   1     9713.67     9917.81    270.33 o
  -3   5   1     4231.28     4658.58    130.13 o
  -2   5   1     1216.50     1191.26     48.25 o
  -1   5   1     7148.27     6993.75    190.46 o
   0   5   1     4598.03     4846.69    197.68 o
   1   5   1      325.96      359.69     25.32 o
   2   5   1     2025.26     1905.36     47.74 o
   3   5   1     8560.83     8406.83    190.92 o
   4   5   1      841.49      699.35     82.38 o
   5   5   1      914.21      859.88     37.15 o
   6   5   1     1793.18     1837.98     99.08 o
   7   5   1      769.11      712.88     56.78 o
   8   5   1      157.18      140.99     32.52 o
   9   5   1      649.06      618.98     59.59 o
 -11   6   1      194.22      222.21     33.31 o
 -10   6   1     1747.52     1798.66     92.32 o
  -9   6   1     1573.57     1636.57     83.11 o
  -8   6   1      268.13      257.32     29.14 o
  -7   6   1     4309.91     4217.59    124.88 o
  -6   6   1     2001.85     2111.92    212.16 o
  -5   6   1      648.55      664.16     27.90 o
  -4   6   1     3718.17     3905.35    112.25 o
  -3   6   1    10455.57    11139.62    302.47 o
  -2   6   1     6192.90     6556.79    180.60 o
  -1   6   1     1314.17     1293.19     41.41 o
   0   6   1    14065.03    15022.32    591.64 o
   1   6   1     3185.25     3191.65    136.64 o
   2   6   1      371.61      430.88     24.70 o
   3   6   1     2491.67     2459.93    105.20 o
   4   6   1     4694.32     4348.93    133.55 o
   5   6   1     1143.29     1089.39     44.79 o
   6   6   1      777.98      726.44     55.68 o
   7   6   1     1495.40     1413.70     86.71 o
   8   6   1      141.87      157.75     34.31 o
   9   6   1       28.45       42.26     27.64 o
 -11   7   1      128.65      179.34     30.41 o
 -10   7   1      291.79      338.14     36.95 o
  -9   7   1     1838.29     1856.37     92.37 o
  -8   7   1      970.79      943.43     56.65 o
  -7   7   1      247.03      276.43     19.47 o
  -6   7   1     2595.96     2648.22     82.09 o
  -5   7   1     2077.92     1911.72    120.91 o
  -4   7   1       10.86        9.38      8.53 o
  -3   7   1     1296.18     1365.57     45.57 o
  -2   7   1     8684.66     9018.73    246.85 o
  -1   7   1     1202.89     1222.12     63.89 o
   0   7   1     1810.60     1843.29     87.63 o
   1   7   1     4262.33     4305.78    182.59 o
   2   7   1      279.60      257.45     35.89 o
   3   7   1      206.28      177.31     17.64 o
   4   7   1      931.47      895.67     43.09 o
   5   7   1     1770.59     1703.84     63.47 o
   6   7   1      227.80      216.20     34.89 o
   7   7   1      418.46      423.97     46.56 o
   8   7   1      369.98      372.06     46.73 o
 -10   8   1      231.76      249.11     33.66 o
  -9   8   1      245.87      304.31     33.83 o
  -7   8   1     2406.94     2619.69     83.68 o
  -6   8   1      379.98      355.22     23.45 o
  -5   8   1     7261.06     7748.08    217.16 o
  -4   8   1     2610.27     2761.77     84.15 o
  -3   8   1     1464.11     1527.70     77.71 o
  -2   8   1     1674.15     1644.99     81.75 o
  -1   8   1     2939.63     2833.85    127.60 o
   0   8   1     1529.62     1401.54     72.53 o
   1   8   1      469.77      460.35     38.83 o
   2   8   1     2197.69     2149.07     99.83 o
   3   8   1     1080.55      998.00     43.96 o
   4   8   1       69.49       77.66     26.61 o
   5   8   1     1422.81     1404.47     92.28 o
   6   8   1      840.34      837.64     65.34 o
   7   8   1       49.09       55.77     29.09 o
  -9   9   1      121.60       95.05     24.49 o
  -7   9   1     3546.10     3746.16    227.81 o
  -6   9   1     2009.39     2068.11     97.72 o
  -5   9   1      319.39      313.04     31.99 o
  -4   9   1     5005.19     5276.50    224.62 o
  -3   9   1     2049.69     2065.54    101.36 o
  -2   9   1        0.73       -2.19     15.58 o
  -1   9   1     2912.59     2810.46    129.10 o
   0   9   1     4473.46     4618.78    200.23 o
   1   9   1     1263.97     1173.01     67.40 o
   2   9   1     1196.62     1135.52     49.35 o
   3   9   1     1694.46     1726.81     66.32 o
   4   9   1      337.90      320.14     25.73 o
   5   9   1       18.37       31.57     15.78 o
   6   9   1      666.12      658.82     59.81 o
  -8  10   1       12.98       -7.02     11.01 o
  -7  10   1      379.52      369.69     36.60 o
  -6  10   1     1960.12     2051.19    102.50 o
  -5  10   1     1403.77     1341.25     76.09 o
  -4  10   1      396.05      366.75     36.25 o
  -3  10   1     1854.38     1862.73     94.78 o
  -2  10   1      983.19      939.92     59.81 o
  -1  10   1        9.96       14.57     17.82 o
   0  10   1     1376.97     1367.98     77.10 o
   1  10   1     2300.43     2198.63    108.78 o
   2  10   1      184.48      165.55     20.87 o
   3  10   1      440.80      487.77     33.34 o
   4  10   1      615.23      663.24     39.03 o
   5  10   1       86.01       90.88     30.41 o
  -8  11   1      545.23      272.54     31.37 o
  -7  11   1       44.26       35.24     21.68 o
  -6  11   1      571.56      627.75     48.75 o
  -5  11   1     2074.06     2299.73    115.23 o
  -4  11   1     1181.85     1298.12     76.35 o
  -3  11   1      347.61      411.73     42.48 o
  -2  11   1     1810.85     1819.02     96.41 o
  -1  11   1      710.86      709.11     51.74 o
   0  11   1       36.41       37.91     22.20 o
   1  11   1      953.10      944.97     62.57 o
   2  11   1     1257.28     1358.47     59.28 o
   3  11   1       71.10       73.02     19.07 o
   4  11   1      137.12      139.25     22.73 o
  -6  12   1       20.83       21.55     23.34 o
  -5  12   1      449.77      536.57     49.98 o
  -4  12   1     1648.28     1676.85     94.65 o
  -3  12   1      520.47      581.86     51.21 o
  -2  12   1      239.78      264.73     35.59 o
  -1  12   1      851.38      885.03     61.26 o
   0  12   1      277.32      298.61     38.26 o
   1  12   1        3.03        8.44     15.23 o
   2  12   1      449.56      434.85     44.93 o
  -3  13   1     1058.96     1016.05     70.03 o
  -2  13   1      602.49      622.62     54.54 o
   0 -13   2     1202.18     1271.53     80.43 o
   1 -13   2     1085.65     1167.18     76.31 o
   2 -13   2        0.45      -14.57     21.59 o
   3 -13   2      375.99      459.52     47.13 o
  -3 -12   2      300.63      311.55     40.46 o
  -2 -12   2      498.85      520.82     48.93 o
  -1 -12   2      197.89      207.86     34.40 o
   0 -12   2      431.69      409.23     41.86 o
   1 -12   2     2181.39     2251.33    116.28 o
   2 -12   2     1149.96     1198.03     73.76 o
   3 -12   2        3.21       29.62     21.06 o
   4 -12   2      548.52      556.40     48.84 o
   5 -12   2      732.39      775.28     57.09 o
   6 -12   2      121.21      166.97     30.15 o
  -5 -11   2      930.61      938.34     67.80 o
  -4 -11   2      734.61      745.09     57.70 o
  -3 -11   2        4.05      -15.23     20.40 o
  -2 -11   2       93.75       81.79     24.13 o
  -1 -11   2      712.77      716.17     53.01 o
   0 -11   2      270.90      254.33     33.48 o
   1 -11   2      241.35      250.12     32.95 o
   2 -11   2     2815.44     2792.86    133.79 o
   3 -11   2     2284.43     2303.51    114.26 o
   4 -11   2       15.81        8.60     17.86 o
   5 -11   2      551.83      568.78     46.51 o
   6 -11   2      814.75      906.09     59.50 o
  -6 -10   2      101.29       86.02     48.64 o
  -5 -10   2      281.74      186.45    102.86 o
  -4 -10   2     1310.25     1317.91     77.45 o
  -3 -10   2     1228.31     1266.52     74.33 o
  -2 -10   2        2.28       -7.09      7.44 o
  -1 -10   2      481.24      458.86     41.38 o
   0 -10   2     1738.28     1764.08     91.97 o
   1 -10   2      236.88      257.23     31.02 o
   2 -10   2     2046.64     2133.65    105.40 o
   3 -10   2     3939.72     4176.77    183.82 o
   4 -10   2     1578.17     1520.77     80.87 o
   5 -10   2        9.06       15.53     15.40 o
   6 -10   2     1224.84     1178.96     61.37 o
   8 -10   2       83.29      145.77     28.30 o
  -7  -9   2        9.65       18.43     23.74 o
  -6  -9   2      458.31      484.44     33.17 o
  -5  -9   2      723.90      731.55     37.98 o
  -4  -9   2      104.85       96.46     16.42 o
  -3  -9   2     3458.43     3344.88    107.81 o
  -2  -9   2     2907.52     2713.14    232.19 o
  -1  -9   2      105.09      113.65     23.34 o
   0  -9   2     1545.01     1463.68     77.93 o
   1  -9   2     1285.13     1350.73     72.93 o
   2  -9   2      892.72      949.71     56.17 o
   3  -9   2     1202.79     1252.15     47.39 o
   4  -9   2     6969.58     6919.66    196.90 o
   5  -9   2     2019.19     1975.85     66.35 o
   6  -9   2       26.82       34.07     12.45 o
   7  -9   2     1254.33     1210.05     68.23 o
   8  -9   2      652.05      644.17     48.80 o
   9  -9   2       58.22       58.10     24.35 o
  -8  -8   2      505.88      639.38     57.26 o
  -7  -8   2       21.79       41.77     23.34 o
  -6  -8   2       19.31       12.42     13.57 o
  -5  -8   2     1318.41     1371.47     54.26 o
  -4  -8   2     1543.36     1506.22     77.65 o
  -3  -8   2      725.53      688.69     32.75 o
  -2  -8   2     7010.72     7139.75    209.85 o
  -1  -8   2     4997.86     4959.86    210.14 o
   0  -8   2        2.85       21.41     14.88 o
   1  -8   2     2463.89     2442.34     77.24 o
   2  -8   2     2085.27     2041.50     78.79 o
   3  -8   2      637.14      665.02     30.21 o
   4  -8   2     1328.50     1273.62     63.23 o
   5  -8   2     7828.44     8045.87    225.58 o
   6  -8   2     2457.94     2436.14     77.96 o
   7  -8   2      133.97      114.05     22.60 o
   8  -8   2      463.42      468.95     39.27 o
   9  -8   2     1227.53     1211.85     71.48 o
  10  -8   2       29.08       29.49     23.08 o
  -9  -7   2        7.93       16.67     25.54 o
  -8  -7   2     1042.18     1122.60     74.82 o
  -7  -7   2     1326.57     1401.46     82.06 o
  -6  -7   2       93.67      107.86     17.16 o
  -5  -7   2     1527.24     1529.02     57.20 o
  -4  -7   2     1013.17      943.14     39.27 o
  -3  -7   2      452.20      457.44     27.03 o
  -2  -7   2     1579.75     1565.53     84.97 o
  -1  -7   2     8558.38     7305.16   1070.14 o
   0  -7   2     5088.76     5203.66    159.59 o
   1  -7   2        0.24       16.13      9.41 o
   2  -7   2     3429.76     3445.59    101.66 o
   3  -7   2     3454.83     3484.75    102.77 o
   4  -7   2      449.50      452.00     37.41 o
   5  -7   2     3753.43     3914.98    227.83 o
   6  -7   2     9319.51     8744.81    591.00 o
   7  -7   2      945.91      864.23     53.31 o
   8  -7   2      468.89      434.24     38.75 o
   9  -7   2      800.50      735.35     52.31 o
  10  -7   2      278.34      294.17     35.72 o
  -9  -6   2      379.27      357.85     43.40 o
  -8  -6   2       53.38       82.63     26.81 o
  -7  -6   2     1881.22     1982.70    104.00 o
  -6  -6   2     2156.28     2234.68     76.86 o
  -5  -6   2      196.36      226.76     18.56 o
  -4  -6   2      844.63      688.17     88.46 o
  -3  -6   2     1774.29     1802.50     46.70 o
  -2  -6   2     1358.95     1336.32     35.77 o
  -1  -6   2      351.60      344.08     12.53 o
   0  -6   2    14108.86    14471.83    585.10 o
   1  -6   2     8129.85     8312.47    229.71 o
   2  -6   2       57.17       59.37      8.94 o
   3  -6   2     1885.23     1765.29     59.02 o
   4  -6   2     3934.49     4149.95    119.38 o
   5  -6   2      278.96      322.78     19.21 o
   6  -6   2     3265.00     2702.90    395.82 o
   7  -6   2     5812.84     6054.24    241.61 o
   8  -6   2      762.87      670.14     47.70 o
   9  -6   2      145.80      159.11     26.59 o
  10  -6   2      661.95      684.62     50.64 o
 -10  -5   2      104.82      103.65     31.07 o
  -9  -5   2      329.07      339.90     40.59 o
  -8  -5   2      408.85      447.32     42.04 o
  -7  -5   2      185.64      139.28     50.81 o
  -6  -5   2     4061.52     4207.96    129.66 o
  -5  -5   2     5203.09     5074.86    158.91 o
  -4  -5   2       46.30       50.83      8.43 o
  -3  -5   2     2407.44     2625.79     64.00 o
  -2  -5   2     8175.19     8817.00    198.96 o
  -1  -5   2      971.27      972.70     33.52 o
   0  -5   2     4854.07     5007.36    140.53 o
   1  -5   2    26435.33    26713.92    714.92 o
   2  -5   2     9491.88     8958.09    244.34 o
   3  -5   2      365.01      372.35     17.92 o
   4  -5   2     4907.41     4995.00    140.44 o
   5  -5   2     3662.41     3944.21    113.48 o
   6  -5   2       86.11       74.02     23.19 o
   7  -5   2     2492.46     2478.06    110.01 o
   8  -5   2     4233.59     4188.61    174.91 o
   9  -5   2     1177.10     1130.84     66.17 o
  10  -5   2       83.26       66.48     23.52 o
  11  -5   2      526.53      548.29     46.34 o
 -10  -4   2       76.25       67.84     15.78 o
  -9  -4   2      183.70      211.90     20.33 o
  -8  -4   2      906.76      918.34     39.33 o
  -7  -4   2      683.11      755.86     28.03 o
  -6  -4   2      403.05      408.52     19.04 o
  -5  -4   2     6889.23     7109.33    163.83 o
  -4  -4   2     6660.73     6651.72    192.09 o
  -3  -4   2      564.02      605.44     19.01 o
  -2  -4   2     3931.05     3974.16    109.26 o
  -1  -4   2     8603.48     9434.76    161.37 o
   0  -4   2     3213.67     3268.10     93.81 o
   1  -4   2    12710.87    13502.75    363.70 o
   2  -4   2    27192.51    27454.77    732.23 o
   3  -4   2     3282.59     3143.61     89.88 o
   4  -4   2      196.38      180.28     12.03 o
   5  -4   2     4216.70     4484.97    126.67 o
   6  -4   2     2128.83      985.12     44.89 o
   7  -4   2      109.22      100.79     19.92 o
   8  -4   2     2575.48     2431.11    110.18 o
   9  -4   2     4099.15     3911.51    166.31 o
  10  -4   2      464.70      460.39     42.48 o
  11  -4   2      316.29      345.95     38.75 o
 -11  -3   2      760.10      881.47     44.33 o
 -10  -3   2     1004.30     1054.93     59.81 o
  -9  -3   2       27.57       34.34     14.21 o
  -8  -3   2      384.71      380.43     24.64 o
  -7  -3   2     2500.55     2545.71     67.14 o
  -6  -3   2     1075.65     1115.86     34.10 o
  -5  -3   2     2805.41     3046.27     74.69 o
  -4  -3   2    13008.70    13608.86    304.26 o
  -3  -3   2     7920.27     7991.73    180.36 o
  -2  -3   2      203.71      210.02     15.71 o
  -1  -3   2     3886.27     3923.27    125.08 o
   0  -3   2     7388.21     7280.30    204.46 o
   1  -3   2     6773.42     7124.44    193.58 o
   2  -3   2     5400.16     5658.20    187.33 o
   3  -3   2    28481.04    30100.94    800.80 o
   4  -3   2     9885.60    10543.67    285.06 o
   5  -3   2      295.72      312.31     14.84 o
   6  -3   2     2618.67     2342.87    101.32 o
   7  -3   2     3614.32     3729.84    154.24 o
   8  -3   2       35.75       44.54     18.21 o
   9  -3   2     1653.94     1711.43     85.79 o
  10  -3   2     2792.34     2855.61    129.67 o
  11  -3   2      301.39      291.54     36.33 o
 -11  -2   2       28.18       38.59     17.26 o
 -10  -2   2     1851.64     1882.36     76.97 o
  -9  -2   2     1296.40     1397.97     54.61 o
  -8  -2   2       47.44       55.22     13.17 o
  -7  -2   2      955.91      994.50     39.34 o
  -6  -2   2     1796.22     1828.15     49.28 o
  -5  -2   2      500.21      529.92     22.30 o
  -4  -2   2     1577.58     1793.68     45.56 o
  -3  -2   2    15351.13    16033.03    356.45 o
  -2  -2   2     6633.86     6692.60    150.05 o
  -1  -2   2     1268.37     1402.43     26.12 o
   0  -2   2     3234.02     3126.55    125.08 o
   1  -2   2    11112.09    11494.04    308.31 o
   2  -2   2      170.70      170.58      7.49 o
   3  -2   2     7953.21     8289.31    185.94 o
   4  -2   2    22198.05    22568.63    500.18 o
   5  -2   2     1943.89     1961.88     48.75 o
   6  -2   2      840.71      791.00     33.42 o
   7  -2   2      964.59      942.73     38.80 o
   8  -2   2     1221.98     1232.49     48.87 o
   9  -2   2       42.78       41.57     15.26 o
  10  -2   2     1044.86     1088.33     50.05 o
  11  -2   2     1471.61     1570.48     85.44 o
 -11  -1   2      674.12      771.17     59.37 o
 -10  -1   2      171.43      152.98     19.96 o
  -9  -1   2     3338.74     3543.80    112.11 o
  -8  -1   2     3288.67     3308.93    140.62 o
  -7  -1   2      196.64      206.55     17.10 o
  -6  -1   2     2260.61     2339.52     73.10 o
  -5  -1   2     3290.26     3237.86     95.14 o
  -4  -1   2     3032.33     3165.46     77.52 o
  -3  -1   2     1662.21     1666.31     41.45 o
  -2  -1   2    40206.64    39672.97    903.83 o
  -1  -1   2    26424.96    28323.87    477.88 o
   0  -1   2     1796.71     1931.34     61.43 o
   1  -1   2     1254.28     1258.89     30.24 o
   2  -1   2    14935.27    15352.17    340.76 o
   3  -1   2     3163.52     3471.81     99.13 o
   4  -1   2     5815.35     6015.80    168.80 o
   5  -1   2    15777.39    16169.38    441.50 o
   6  -1   2     4791.92     4748.94    138.60 o
   7  -1   2      366.32      363.60     24.20 o
   8  -1   2     1991.93     1904.76     67.04 o
   9  -1   2      680.82      655.67     34.29 o
  10  -1   2       50.45       65.54     17.42 o
  11  -1   2      750.26      764.71     41.74 o
 -11   0   2      553.00      614.90     48.01 o
 -10   0   2      509.85      484.62     31.23 o
  -9   0   2      324.51      319.36     24.09 o
  -8   0   2     4886.89     5210.08    153.89 o
  -7   0   2     4967.68     4918.70    143.89 o
  -6   0   2      192.88      207.43     19.37 o
  -5   0   2     2744.47     2703.21     80.76 o
  -4   0   2    11677.21    12241.19    334.08 o
  -3   0   2      680.26      639.74     22.54 o
  -2   0   2     5888.26     6419.37    239.54 o
  -1   0   2    44330.77    43694.38   1612.61 o
   0   0   2     5259.99     5786.70    217.82 o
   1   0   2      527.49      490.67     17.39 o
   2   0   2     1313.91     1538.90     46.19 o
   3   0   2     6130.35     6059.97    168.02 o
   4   0   2     6142.77     6719.83    187.48 o
   5   0   2     2324.45     2328.12     72.36 o
   6   0   2    10998.83    11271.06    313.09 o
   7   0   2     4842.76     4839.45    143.18 o
   8   0   2       75.19      101.69     15.67 o
   9   0   2     1887.54     1904.34     69.43 o
  10   0   2      564.94      587.62     35.24 o
  11   0   2        7.88       22.72     17.30 o
 -11   1   2      249.75      266.71     33.22 o
 -10   1   2      553.58      626.04     47.35 o
  -9   1   2      117.96      131.86     22.73 o
  -8   1   2       96.56      100.09     19.53 o
  -7   1   2     6286.93     6659.31    258.68 o
  -6   1   2     6396.50     6685.99    257.40 o
  -5   1   2      353.69      448.15     28.74 o
  -4   1   2     1718.10     1638.81     68.72 o
  -3   1   2     3138.61     3603.12    138.97 o
  -2   1   2      731.87      788.27     34.18 o
  -1   1   2     9621.32    10475.60    386.50 o
   0   1   2    13419.89    13791.52    510.64 o
   1   1   2      807.62      879.89     37.96 o
   2   1   2       89.24       88.61      5.27 o
   3   1   2     2249.58     2227.98     53.07 o
   4   1   2     1155.75     1113.46     29.58 o
   5   1   2       69.29       76.48     16.61 o
   6   1   2     2444.80     2379.90     75.87 o
   7   1   2     4300.63     4365.95    131.13 o
   8   1   2      899.02      823.40     37.76 o
   9   1   2      199.83      231.74     21.99 o
  10   1   2      509.88      555.31     36.44 o
  11   1   2      173.76      181.40     23.46 o
 -12   2   2      838.61      917.80     62.84 o
 -11   2   2       46.86       64.59     22.42 o
 -10   2   2      348.66      374.87     36.86 o
  -9   2   2     1791.19     1883.26     90.79 o
  -8   2   2     1018.91     1016.67     56.17 o
  -7   2   2     1398.69     1288.49    138.44 o
  -6   2   2    11928.92    13035.89    353.68 o
  -5   2   2     9561.47    10168.74    381.80 o
  -4   2   2      125.62      172.63     16.72 o
  -3   2   2     2494.32     2571.75    100.84 o
  -2   2   2     5976.91     6393.11    173.91 o
  -1   2   2    13474.20    14510.44    387.12 o
   0   2   2    21594.90    24762.35    959.10 o
   1   2   2    16620.32    18280.53    488.10 o
   2   2   2    12108.78    12912.77    345.15 o
   3   2   2       32.34       35.77      6.06 o
   4   2   2     4242.10     4386.45    101.91 o
   5   2   2     2529.52     2561.81     63.05 o
   6   2   2      113.45      113.42     15.88 o
   7   2   2     1630.09     1599.31     56.97 o
   8   2   2     2727.54     2639.96     87.03 o
   9   2   2      420.15      408.89     28.20 o
  10   2   2       60.92       59.87     17.09 o
 -12   3   2      797.31      833.60     59.85 o
 -11   3   2     1274.73     1223.56     71.57 o
 -10   3   2      246.86      241.65     30.10 o
  -9   3   2      508.71      551.27     41.20 o
  -8   3   2     3089.34     3289.68    139.85 o
  -7   3   2     1088.02     1104.82     39.54 o
  -6   3   2     2178.97     2494.87     80.28 o
  -5   3   2    16312.76    17326.18    466.14 o
  -4   3   2     6803.10     7254.25    293.06 o
  -3   3   2        3.11        2.26      4.71 o
  -2   3   2     8643.70     9335.84    251.97 o
  -1   3   2     9272.05    10089.21    271.21 o
   0   3   2       98.92       91.75     11.19 o
   1   3   2     8590.29     8948.34    368.64 o
   2   3   2    20472.38    21601.98    478.39 o
   3   3   2     3355.49     3500.00     82.33 o
   4   3   2      147.15      144.02      8.83 o
   5   3   2     2696.58     2581.89    133.13 o
   6   3   2     1717.02     1629.96     56.06 o
   7   3   2       39.21       39.32     14.02 o
   8   3   2      751.84      786.86     37.22 o
   9   3   2     2302.25     1320.50     67.62 o
  10   3   2      240.23      263.55     43.79 o
 -11   4   2     1284.42     1275.87     72.75 o
 -10   4   2     1503.76     1459.82     77.14 o
  -9   4   2      147.88      122.30     23.26 o
  -8   4   2      364.15      358.24     32.30 o
  -7   4   2     2751.40     3025.99     91.02 o
  -6   4   2     3777.70     3958.79    114.31 o
  -5   4   2     3431.97     4012.38    114.98 o
  -4   4   2    16918.75    18682.58    501.87 o
  -3   4   2    11070.92    11840.57    319.83 o
  -2   4   2      503.83      554.56     22.69 o
  -1   4   2     1527.30     1451.05     46.21 o
   0   4   2     6863.87     7263.59    289.39 o
   1   4   2      969.47     1014.87     49.06 o
   2   4   2     3502.06     3518.44     82.94 o
   3   4   2    12703.91    13253.88    297.12 o
   4   4   2     2130.89     2140.42     54.21 o
   5   4   2      412.32      412.95     17.51 o
   7   4   2      642.37      659.39     53.10 o
   8   4   2      136.44      102.42     30.32 o
   9   4   2      693.13      671.77     60.60 o
  10   4   2      886.16      832.72     72.62 o
 -11   5   2      195.79      219.18     32.73 o
 -10   5   2     1472.41     1550.61     82.10 o
  -9   5   2     2099.15     2009.73     95.53 o
  -8   5   2       89.54       98.95     20.23 o
  -7   5   2     1152.89     1140.59     94.76 o
  -6   5   2     2837.25     3199.81     95.50 o
  -5   5   2     1148.03     1239.40     42.69 o
  -4   5   2     3349.75     3801.79    109.16 o
  -3   5   2    13073.73    14209.39    383.35 o
  -2   5   2     6476.36     6818.39    188.01 o
  -1   5   2        1.23        0.41      3.59 o
   0   5   2     3936.49     3941.00    163.54 o
   1   5   2     6150.97     6453.77    260.26 o
   2   5   2     1166.40     1232.35     48.03 o
   3   5   2     6719.56     6680.50    195.98 o
   4   5   2     8180.95     8340.19    242.42 o
   5   5   2     1181.70     1197.64     46.49 o
   6   5   2      446.26      448.77     46.07 o
   7   5   2     1096.71     1011.40     69.11 o
   8   5   2      292.29      316.82     42.87 o
   9   5   2        2.17      -16.72     23.34 o
 -11   6   2      311.71      373.47     40.06 o
 -10   6   2       18.80       18.21     20.45 o
  -9   6   2     2860.41     2842.40    126.81 o
  -8   6   2     3057.74     3181.16    136.73 o
  -7   6   2       66.14       79.92     12.74 o
  -6   6   2      469.17      448.29     23.34 o
  -5   6   2     3366.37     3649.02    106.68 o
  -4   6   2     2480.25     2539.36     76.15 o
  -3   6   2      915.00      915.43     32.29 o
  -2   6   2    20489.67    21271.90    568.79 o
  -1   6   2     5211.70     4961.70    205.14 o
   0   6   2       29.95       55.20     14.66 o
   1   6   2     3429.08     3557.88    151.34 o
   2   6   2     2252.31     2199.91     99.30 o
   3   6   2      415.12      383.20     24.22 o
   4   6   2     1407.24     1389.88     66.28 o
   5   6   2     4901.61     4946.97    152.00 o
   6   6   2      669.33      576.63     53.36 o
   7   6   2      120.07      116.90     30.32 o
   8   6   2      389.40      434.94     50.46 o
 -11   7   2      522.24      557.94     49.10 o
 -10   7   2      448.44      499.05     44.71 o
  -9   7   2      251.35      229.67     29.93 o
  -8   7   2     3192.33     3477.66    148.67 o
  -7   7   2     3068.61     3315.77    101.10 o
  -6   7   2       50.98       62.62     11.86 o
  -5   7   2      514.57      546.32     26.03 o
  -4   7   2     2734.45     2850.31     85.13 o
  -3   7   2     4024.71     3961.51    358.48 o
  -2   7   2     2519.00     2459.22     80.04 o
  -1   7   2     9505.89     8994.19    362.89 o
   0   7   2     6479.77     6164.86    254.07 o
   1   7   2       24.65       13.87     14.09 o
   2   7   2     2761.35     2566.70    116.81 o
   3   7   2     1836.60     1648.25     61.21 o
   4   7   2       29.18       32.96     13.46 o
   5   7   2      954.57     1009.37     45.01 o
   6   7   2     1576.50     1675.27     99.74 o
   7   7   2      394.96      342.40     43.35 o
   8   7   2       46.69       51.91     31.46 o
 -10   8   2      452.95      521.61     45.86 o
  -9   8   2      189.24      215.28     29.79 o
  -8   8   2      493.90      200.58     24.40 o
  -7   8   2     3673.15     3933.21    180.81 o
  -6   8   2     1411.33     1385.42     56.89 o
  -5   8   2       13.79       25.78     10.45 o
  -4   8   2     1315.09     1358.60     46.87 o
  -3   8   2     1660.47     1590.80     80.13 o
  -2   8   2      564.82      587.17     41.38 o
  -1   8   2     1759.22     1697.21     85.13 o
   0   8   2     6586.60     6860.54    283.69 o
   1   8   2     2166.34     2109.64    101.06 o
   2   8   2       82.21       95.82     21.35 o
   3   8   2     1718.76     1728.62     65.43 o
   4   8   2     1031.57      980.35     44.87 o
   5   8   2       13.10       24.05     23.52 o
   6   8   2      579.45      656.19     58.10 o
   7   8   2     1606.53     1703.00    105.36 o
  -9   9   2      596.29      602.79     47.79 o
  -8   9   2      710.26      509.32     41.12 o
  -7   9   2      516.54      456.74     27.72 o
  -6   9   2     3547.42     4069.57    179.52 o
  -5   9   2     1736.77     1844.56     92.94 o
  -4   9   2       52.74       67.66     19.66 o
  -3   9   2      730.36      736.45     50.07 o
  -2   9   2     1962.37     2026.58     99.43 o
  -1   9   2       78.92       81.75     21.41 o
   0   9   2      549.69      577.73     43.18 o
   1   9   2     3445.40     3390.38    153.23 o
   2   9   2      801.96      746.43     38.62 o
   3   9   2       15.84       10.21     13.65 o
   4   9   2      334.61      356.34     46.07 o
   5   9   2      533.85      556.58     55.11 o
   6   9   2        7.22       -9.83     24.88 o
  -8  10   2      708.05      596.42     47.35 o
  -7  10   2      603.91      615.42     48.88 o
  -6  10   2      498.61      436.39     39.71 o
  -5  10   2     3700.19     3746.69    168.63 o
  -4  10   2     2548.83     2479.73    120.58 o
  -3  10   2       10.83       22.77     18.17 o
  -2  10   2     1634.29     1577.46     84.08 o
  -1  10   2     1543.76     1494.35     81.27 o
   0  10   2       43.52       56.69     22.64 o
   1  10   2      945.50      860.01     56.78 o
   2  10   2     2111.50     2204.50     81.99 o
   3  10   2      657.24      657.33     39.05 o
   4  10   2       68.72       82.57     30.83 o
   5  10   2      293.83      354.60     47.08 o
  -8  11   2      251.63      232.00     32.60 o
  -7  11   2     1083.97     1163.45     72.67 o
  -6  11   2      145.50      133.88     26.99 o
  -5  11   2      517.55      579.31     47.83 o
  -4  11   2     2981.20     3193.76    150.29 o
  -3  11   2      645.32      644.12     49.28 o
  -2  11   2        2.34        8.60     19.48 o
  -1  11   2      425.71      433.32     41.51 o
   0  11   2      739.21      596.51     48.18 o
   1  11   2      206.51      181.45     30.67 o
   2  11   2      676.20      635.07     39.20 o
   3  11   2     1495.53     1519.99     65.83 o
   4  11   2      115.08      121.55     23.00 o
  -6  12   2      636.30      742.77     58.01 o
  -5  12   2      302.46      271.18     36.77 o
  -4  12   2      464.57      556.27     50.37 o
  -3  12   2     2159.13     2422.91    124.40 o
  -2  12   2      774.21      727.14     55.86 o
  -1  12   2       80.45       91.18     25.45 o
   0  12   2      369.12      503.79     47.87 o
   1  12   2      336.22      311.83     29.62 o
   2  12   2       40.41       32.56     19.12 o
   0 -13   3       45.78       68.72     28.48 o
   1 -13   3      941.66      892.75     64.77 o
   2 -13   3      510.92      511.47     49.67 o
   3 -13   3       12.22       10.75     20.80 o
  -3 -12   3       37.13       85.87     28.13 o
  -2 -12   3       41.42       33.57     25.49 o
  -1 -12   3     1041.58     1046.90     69.86 o
   0 -12   3      745.07      792.35     58.67 o
   1 -12   3        1.44       -7.24     20.89 o
   2 -12   3     1774.36     1761.72     96.10 o
   3 -12   3     1077.12     1129.09     71.26 o
   4 -12   3        3.63       -4.12     19.48 o
   5 -12   3      413.11      415.77     42.61 o
   6 -12   3      978.22     1046.20     67.49 o
  -5 -11   3        0.08       12.46     24.62 o
  -4 -11   3      519.19      583.52     51.65 o
  -3 -11   3      546.72      532.53     48.01 o
  -2 -11   3      173.55      201.32     31.46 o
  -1 -11   3      138.40      142.09     28.13 o
   0 -11   3     1624.49     1671.19     91.18 o
   1 -11   3     1374.41     1322.82     76.75 o
   2 -11   3      142.32      139.06     27.38 o
   3 -11   3     1718.06     1687.91     89.65 o
   4 -11   3     1155.12     1218.69     71.04 o
   5 -11   3       34.94       33.31     20.36 o
   6 -11   3      589.68      582.16     46.16 o
  -6 -10   3      590.96      661.98     55.77 o
  -5 -10   3      250.18      284.78     36.82 o
  -4 -10   3       19.85       35.46     21.11 o
  -3 -10   3     1084.74     1034.57     65.56 o
  -2 -10   3     1019.89     1111.67     67.84 o
  -1 -10   3      283.68      286.85     32.60 o
   0 -10   3      110.42      112.29     24.31 o
   1 -10   3     3267.55     3482.62    157.84 o
   2 -10   3     2460.34     2467.62    117.86 o
   3 -10   3      186.60      190.70     27.73 o
   4 -10   3     2743.94     2845.26    131.95 o
   5 -10   3     1611.16     1659.44     60.50 o
   6 -10   3        2.67       -2.92     11.14 o
   7 -10   3      741.80      804.46     56.69 o
   8 -10   3     1626.76     1543.01     85.61 o
  -7  -9   3       82.66       53.62     22.64 o
  -6  -9   3        8.14       -2.83     11.94 o
  -5  -9   3     1171.17     1204.34     72.53 o
  -4  -9   3     1907.60     1939.04     99.08 o
  -3  -9   3      205.56      211.59     27.91 o
  -1  -9   3     1693.67     1806.69     91.32 o
   0  -9   3       47.85       50.59     17.33 o
   1  -9   3      303.65      306.72     30.89 o
   2  -9   3     4269.95     4321.89    130.56 o
   3  -9   3     3589.71     3645.07    111.38 o
   4  -9   3      524.50      545.65     38.86 o
   5  -9   3     3331.17     3369.46    104.09 o
   6  -9   3     1567.91     1061.95     59.50 o
   7  -9   3        2.76      -14.04     16.37 o
   8  -9   3      740.14      738.03     52.79 o
   9  -9   3     1611.88     1440.25     81.31 o
  -8  -8   3      432.45      500.63     49.28 o
  -7  -8   3      364.57      369.21     39.36 o
  -6  -8   3       41.33       57.16     15.93 o
  -5  -8   3      109.05      125.04     17.27 o
  -4  -8   3      816.62      822.69     37.30 o
  -3  -8   3     2395.71     2403.36     90.57 o
  -2  -8   3      176.98      116.58     45.31 o
  -1  -8   3     2439.95     2296.94    121.07 o
   0  -8   3     2437.32     2577.46     94.17 o
   1  -8   3      208.69      191.09     17.10 o
   2  -8   3     1894.95     1866.34     63.13 o
   3  -8   3     4425.42     4358.49    128.22 o
   4  -8   3     1568.32     1534.23     53.66 o
   5  -8   3      315.03      293.85     20.57 o
   6  -8   3     2792.68     2748.24    122.38 o
   7  -8   3     1217.44     1069.19     63.19 o
   8  -8   3        4.41       14.09     17.46 o
   9  -8   3     1040.51     1034.26     66.26 o
  -9  -7   3      618.22      639.56     55.95 o
  -8  -7   3        9.17       53.36     24.84 o
  -7  -7   3     1176.30     1240.65     52.92 o
  -6  -7   3      990.98     1012.22     43.95 o
  -5  -7   3      139.82      145.49     17.49 o
  -4  -7   3       44.20       56.14     11.73 o
  -3  -7   3     4937.96     5155.74    153.73 o
  -2  -7   3     6289.46     4810.06    477.79 o
  -1  -7   3        3.13        9.97      5.02 o
   0  -7   3     7910.81     8476.74    234.79 o
   1  -7   3     4929.13     4969.23    144.33 o
   2  -7   3      143.50      163.89     20.36 o
   3  -7   3      757.48      734.85     30.98 o
   4  -7   3     6033.97     6189.18    231.86 o
   5  -7   3     4078.06     4167.63    170.65 o
   6  -7   3       19.03       29.71     17.33 o
   7  -7   3     4760.07     4446.06    185.13 o
   8  -7   3     1573.53     1443.10     76.66 o
   9  -7   3       23.04       35.54     21.63 o
  10  -7   3      680.94      716.92     54.68 o
  -9  -6   3      351.84      427.62     44.36 o
  -8  -6   3     1164.29     1297.42     78.02 o
  -7  -6   3       13.48       24.00     14.55 o
  -6  -6   3     1547.50     1536.93     94.19 o
  -5  -6   3     1831.06     1616.35     70.52 o
  -4  -6   3      472.44      468.58     18.48 o
  -3  -6   3      752.92      770.25     24.51 o
  -2  -6   3     6132.12     6264.94    225.71 o
  -1  -6   3     5241.04     5664.92    113.53 o
   0  -6   3      194.25      193.19     14.73 o
   1  -6   3     6298.72     6273.37    177.02 o
   2  -6   3     8254.78     8588.89    237.17 o
   3  -6   3      327.37      348.43     19.15 o
   4  -6   3     4127.27     4414.84    126.91 o
   5  -6   3     7177.70     7726.83    299.84 o
   6  -6   3     4211.81     4160.93    171.31 o
   7  -6   3     1389.99     1410.32     73.59 o
   8  -6   3     3004.17     2958.82    131.90 o
   9  -6   3      760.66      752.95     52.83 o
  10  -6   3       15.30       48.49     21.41 o
 -10  -5   3       35.29       48.53     26.42 o
  -9  -5   3        4.20        4.90      7.99 o
  -8  -5   3      777.81      409.76     31.11 o
  -7  -5   3     1640.31     1642.30     48.04 o
  -6  -5   3      167.84      188.38     13.59 o
  -5  -5   3     3616.80     3469.75    274.49 o
  -4  -5   3     4021.38     3984.33    119.81 o
  -3  -5   3      232.97      228.31     11.86 o
  -2  -5   3     2243.88     2403.22     58.72 o
  -1  -5   3     5282.43     5045.90    116.49 o
   0  -5   3     4173.90     3708.41    118.21 o
   1  -5   3       32.73       23.95     12.77 o
   2  -5   3     4497.77     4076.40    116.14 o
   3  -5   3     4418.65     4591.25    129.73 o
   4  -5   3      217.91      266.75     24.13 o
   5  -5   3     1795.38     1773.48     56.14 o
   6  -5   3     5515.55     5272.99    210.63 o
   7  -5   3     2275.77     2331.42    105.93 o
   8  -5   3      577.85      506.38     39.54 o
   9  -5   3     2290.65     2209.30    105.27 o
  10  -5   3      246.39      214.58     29.97 o
 -10  -4   3      533.58      559.54     33.98 o
  -9  -4   3      273.20      303.22     23.48 o
  -8  -4   3       63.63       69.25     14.30 o
  -7  -4   3     3673.25     3788.13     94.51 o
  -6  -4   3     2819.93     2804.16    112.44 o
  -5  -4   3      447.01      458.00     18.94 o
  -4  -4   3     5230.31     5338.48    124.02 o
  -3  -4   3     4606.84     4966.94    144.23 o
  -2  -4   3      373.99      342.62     16.09 o
  -1  -4   3     2154.05     2278.79     62.90 o
   0  -4   3    14833.47    14101.84    746.85 o
   1  -4   3    11660.70    11452.81    310.53 o
   2  -4   3     2185.17     2272.07     67.40 o
   3  -4   3    12301.42    12568.35    470.31 o
   4  -4   3     2945.79     2943.27     85.61 o
   5  -4   3        4.34       13.69      9.98 o
   6  -4   3     2060.10     2017.93     91.67 o
   7  -4   3     6342.82     6187.72    245.47 o
   8  -4   3      940.41      887.26     54.59 o
   9  -4   3      321.10      331.03     33.48 o
  10  -4   3     1597.27     1521.38     81.88 o
  11  -4   3      250.44      248.85     34.58 o
 -11  -3   3        9.60       16.40     16.57 o
 -10  -3   3      463.93      466.29     45.53 o
  -9  -3   3      904.70      915.30     48.36 o
  -8  -3   3      398.78      393.48     25.27 o
  -7  -3   3       61.39       62.19     10.94 o
  -6  -3   3     2704.43     2692.44     68.78 o
  -5  -3   3    10974.18    11649.27    263.53 o
  -4  -3   3      126.39      137.96      9.13 o
  -3  -3   3     7693.33     8163.65    184.45 o
  -2  -3   3    12547.04    13117.18    292.49 o
  -1  -3   3     2582.54     2648.12     62.44 o
   0  -3   3     8971.44     9058.78    247.39 o
   1  -3   3    13952.80    14232.18    382.75 o
   2  -3   3    12608.72    13202.59    491.07 o
   3  -3   3      814.71      886.67     55.22 o
   4  -3   3    10735.88    11413.84    256.43 o
   5  -3   3     3207.86     3209.43     77.08 o
   6  -3   3       21.39       23.44     10.35 o
   7  -3   3     2413.56     2518.89     94.19 o
   8  -3   3     4284.18     4183.10    129.24 o
   9  -3   3      898.11      859.79     55.42 o
  10  -3   3      472.33      489.62     41.91 o
  11  -3   3      801.10      792.31     57.04 o
 -11  -2   3      590.83      684.54     39.06 o
 -10  -2   3        3.25       -1.98     13.99 o
  -9  -2   3      828.00      868.10     42.04 o
  -8  -2   3     1543.39     1535.88     55.59 o
  -7  -2   3      512.96      533.69     27.37 o
  -6  -2   3      179.35      187.95     13.66 o
  -5  -2   3     8530.59     8902.72    203.34 o
  -4  -2   3    10123.29    10711.01    241.34 o
  -3  -2   3      779.36      831.55     23.66 o
  -2  -2   3    14935.08    15214.97    337.49 o
  -1  -2   3     2297.57     2329.05     54.82 o
   0  -2   3     1555.08     1618.22     49.73 o
   1  -2   3     2603.24     2672.31     77.02 o
   2  -2   3    25739.78    26827.05    592.44 o
   3  -2   3     5851.83     6057.90    137.64 o
   4  -2   3      826.81      807.42     22.91 o
   5  -2   3    10148.40    10268.33    285.09 o
   6  -2   3      906.60      927.04     73.68 o
   7  -2   3      141.15      163.28     25.12 o
   8  -2   3      722.64      668.20     33.93 o
   9  -2   3     2242.44     2143.51     86.09 o
  10  -2   3      647.36      678.33     52.13 o
  11  -2   3      248.63      254.20     33.17 o
 -11  -1   3      467.64      466.45     41.29 o
 -10  -1   3     1925.81     2106.25     75.90 o
  -9  -1   3       30.53       37.21     14.05 o
  -8  -1   3     3225.01     3357.87    104.33 o
  -7  -1   3     2297.30     2319.46     74.37 o
  -6  -1   3      426.59      400.73     20.77 o
  -5  -1   3     2930.15     3050.22    113.21 o
  -4  -1   3    16735.59    17350.58    386.87 o
  -3  -1   3     6043.64     6532.10    148.70 o
  -2  -1   3     1551.26     1622.68     49.10 o
  -1  -1   3    47486.28    41073.92   1093.12 o
   0  -1   3     7438.15     7420.88    202.58 o
   1  -1   3     1255.14     1234.06     57.69 o
   2  -1   3    15148.43    16070.88    356.81 o
   3  -1   3    18030.55    19655.38    531.20 o
   4  -1   3     4190.83     4263.70    122.85 o
   5  -1   3     3669.39     3635.64    107.89 o
   6  -1   3     6682.96     6358.94    453.92 o
   7  -1   3      952.50      860.70     37.50 o
   8  -1   3      357.81      344.83     25.13 o
   9  -1   3      897.05      820.09     40.21 o
  10  -1   3     1450.58     1463.20     62.09 o
  11  -1   3      283.72      294.36     28.43 o
 -11   0   3       45.06       25.41     22.20 o
 -10   0   3     1162.42     1195.13     68.41 o
  -9   0   3     4092.75     4151.93    172.10 o
  -8   0   3       54.31       64.55     20.69 o
  -7   0   3     5076.92     5250.66    153.13 o
  -6   0   3     4031.50     4206.24    123.16 o
  -5   0   3      805.37      878.46     45.31 o
  -4   0   3      893.69      974.37     45.55 o
  -3   0   3    10805.52    10717.64    398.08 o
  -2   0   3    12859.97    14082.18    519.55 o
  -1   0   3     3552.16     4003.47     89.28 o
   0   0   3     9889.42    10489.46    392.25 o
   1   0   3    24940.63    26300.80    708.38 o
   2   0   3       38.85       48.63      6.68 o
   3   0   3     3674.15     3702.21    106.23 o
   4   0   3    13702.51    14038.61    383.31 o
   5   0   3     4958.93     5234.83    150.67 o
   6   0   3     1966.61     2036.39     67.33 o
   7   0   3     3232.39     3288.17    111.57 o
   8   0   3      524.18      529.46     29.85 o
   9   0   3       97.43       95.57     17.00 o
  10   0   3      611.09      560.72     34.31 o
 -12   1   3      393.34      423.18     41.99 o
 -11   1   3      205.11      257.53     33.66 o
 -10   1   3      103.35       98.64     24.35 o
  -9   1   3     2661.29     2773.99    122.95 o
  -8   1   3     2580.76     2784.61    120.80 o
  -7   1   3        3.08       20.05     13.87 o
  -6   1   3     5564.91     6086.75    235.73 o
  -5   1   3     7269.13     7632.84    289.79 o
  -4   1   3     1636.94     1620.42     68.76 o
  -3   1   3     4215.47     4527.37    172.58 o
  -2   1   3    34269.49    36140.21   1323.48 o
  -1   1   3    24210.22    25982.63    554.99 o
   1   1   3    29656.08    30513.20   1180.47 o
   2   1   3     5549.35     5800.59    131.74 o
   3   1   3      294.38      310.51     11.42 o
   4   1   3     1771.81     1657.13     53.37 o
   5   1   3     9346.10     9069.80    252.95 o
   6   1   3     3910.93     3918.20    117.59 o
   7   1   3      268.95      286.66     21.74 o
   8   1   3     3122.01     3016.11     97.82 o
   9   1   3      635.19      657.46     59.59 o
  10   1   3       32.21       65.46     16.89 o
 -12   2   3      481.32      485.49     45.99 o
 -11   2   3      553.69      651.10     50.64 o
 -10   2   3      338.95      325.68     34.18 o
  -9   2   3      228.47      197.99     26.20 o
  -8   2   3     3175.08     3148.38    133.48 o
  -7   2   3     3660.10     3702.90    151.65 o
  -6   2   3        9.12       22.69     12.64 o
  -5   2   3     4925.01     5244.91    202.82 o
  -4   2   3    10774.25    11616.67    432.88 o
  -3   2   3      360.33      359.07     21.06 o
  -2   2   3     8370.00     8428.35    312.65 o
  -1   2   3    18989.69    19958.52    536.99 o
   0   2   3     9931.85    10770.06    289.53 o
   1   2   3     4201.75     4525.54    124.39 o
   2   2   3    14231.53    15091.20    335.87 o
   3   2   3      836.01      796.01     28.95 o
   4   2   3       21.01       28.69      7.17 o
   5   2   3     2637.35     2439.51     76.59 o
   6   2   3     5249.35     5130.70    150.16 o
   7   2   3      741.57      751.57     35.28 o
   8   2   3      467.76      467.58     29.07 o
   9   2   3      930.79     1002.87     45.64 o
  10   2   3      202.70      176.78     22.09 o
 -12   3   3        8.44       14.52     22.91 o
 -11   3   3      567.61      542.28     43.92 o
 -10   3   3     1382.12     1369.47     75.08 o
  -9   3   3      211.10      233.27     28.65 o
  -8   3   3      358.24      346.61     33.31 o
  -7   3   3     4897.69     5132.32    146.28 o
  -6   3   3     5774.86     6350.21    177.88 o
  -5   3   3      279.78      287.23     20.65 o
  -4   3   3     7243.53     7762.71    212.82 o
  -3   3   3     6447.10     6932.36    189.94 o
  -2   3   3      119.85      136.99     20.51 o
  -1   3   3     1659.97     1683.38     49.03 o
   0   3   3    15192.96    16277.65    306.11 o
   1   3   3     6714.47     7110.31    207.25 o
   2   3   3      295.91      285.27     11.58 o
   3   3   3     5324.56     5269.05    121.92 o
   4   3   3     2388.93     2474.46     61.42 o
   5   3   3        1.35        9.74      7.11 o
   6   3   3     1443.54     1378.74     49.90 o
   7   3   3     3152.30     2959.48     94.65 o
   8   3   3      651.04      364.52     29.44 o
   9   3   3      310.09      278.42     41.73 o
  10   3   3      377.66      418.84     53.01 o
 -11   4   3        0.48        4.74     18.52 o
 -10   4   3     1038.89     1111.36     65.86 o
  -9   4   3     1398.91     1485.14     76.92 o
  -8   4   3      635.25      623.02     41.95 o
  -7   4   3     1091.67     1128.32     41.51 o
  -6   4   3     8753.87     9538.22    340.18 o
  -5   4   3     5020.60     5478.30    154.24 o
  -4   4   3      613.87      676.77     26.28 o
  -3   4   3    11849.03    12955.26    349.73 o
  -2   4   3      933.27      939.04     30.80 o
  -1   4   3      741.82      814.24     26.27 o
   0   4   3     2246.39     2245.63     97.50 o
   1   4   3    14689.57    14968.76    402.18 o
   2   4   3     5502.92     6078.12    214.44 o
   3   4   3     1609.99     1599.87     41.88 o
   4   4   3     4263.65     4221.46    100.62 o
   5   4   3      915.74      716.91    135.20 o
   6   4   3       54.99       64.15     24.75 o
   7   4   3      954.80      877.04     64.02 o
   8   4   3     1201.88     1141.20     78.50 o
   9   4   3      392.96      445.08     53.14 o
 -11   5   3     1121.06     1077.00     65.86 o
 -10   5   3        1.81       13.87     19.75 o
  -9   5   3     1584.65     1621.82     81.84 o
  -8   5   3     1458.16     1606.55     79.56 o
  -7   5   3      409.22      464.57     24.61 o
  -6   5   3      307.72      325.29     20.18 o
  -5   5   3     8816.37     9659.90    265.42 o
  -4   5   3     7198.84     8085.73    222.63 o
  -3   5   3        8.21       13.11      6.58 o
  -2   5   3    10211.99    11488.85    310.41 o
  -1   5   3     7274.17     7721.50    267.58 o
   0   5   3      320.65      356.09     26.37 o
   1   5   3     2805.39     2794.27    120.32 o
   2   5   3     8145.96     6746.30   1036.76 o
   3   5   3     3183.74     2808.98    236.60 o
   4   5   3     1084.24     1022.52     41.99 o
   5   5   3     2348.02     2500.79    127.65 o
   6   5   3      656.67      529.42     49.32 o
   7   5   3      163.91      177.58     34.58 o
   8   5   3      570.31      587.25     55.86 o
   9   5   3      641.94      750.44     69.68 o
 -11   6   3      998.66     1042.29     66.61 o
 -10   6   3     1100.12     1108.55     66.04 o
  -9   6   3        2.51      -11.94     16.98 o
  -8   6   3     1860.12     1648.18    250.25 o
  -7   6   3     1985.22     2213.41     91.67 o
  -6   6   3      384.26      393.17     23.13 o
  -5   6   3     1187.05     1328.41     46.08 o
  -4   6   3    10320.79    11223.14    306.38 o
  -3   6   3     6622.50     7090.66    195.37 o
  -2   6   3     1968.40     2129.16     63.18 o
  -1   6   3     4687.90     4673.85    195.22 o
   0   6   3     2856.79     3010.03    130.90 o
   1   6   3       50.26       45.64     14.61 o
   2   6   3      698.78      643.55     40.85 o
   3   6   3     5207.92     5155.22    157.57 o
   4   6   3     3394.62     3428.10    110.31 o
   5   6   3      464.64      460.00     46.12 o
   6   6   3     1789.34     1859.22    107.60 o
   7   6   3      170.32      193.86     37.08 o
   8   6   3       14.11       33.79     29.71 o
 -11   7   3       66.36       79.60     26.42 o
 -10   7   3     1030.67     1001.62     62.75 o
  -9   7   3     1066.72     1148.05     65.86 o
  -8   7   3       23.17       31.88     12.30 o
  -7   7   3     1761.49     1877.37     63.25 o
  -6   7   3     2460.24     2593.67    104.02 o
  -5   7   3       14.76       19.21      9.71 o
  -4   7   3     1765.59     1752.61     56.52 o
  -3   7   3     4238.16     4448.08    126.38 o
  -2   7   3     3265.68     3064.44    135.55 o
  -1   7   3      532.02      503.70     36.20 o
   0   7   3     4077.28     4339.04    184.87 o
   1   7   3      623.73      577.16     40.72 o
   2   7   3        1.45        0.53     14.00 o
   3   7   3     2160.65     2056.10     73.88 o
   4   7   3     2158.08     1987.18     71.88 o
   5   7   3      426.16      480.01     50.29 o
   6   7   3      167.35      201.67     37.56 o
   7   7   3      836.39      846.72     71.31 o
 -10   8   3       78.24      107.20     26.33 o
  -9   8   3     1842.87     2011.61     98.12 o
  -8   8   3     2068.31     2213.29     74.18 o
  -7   8   3       51.29       38.09     12.39 o
  -6   8   3     1341.63     1469.04     55.66 o
  -5   8   3     2477.92     2623.73     81.56 o
  -4   8   3       90.56       94.30     19.83 o
  -3   8   3       86.34      109.57     20.71 o
  -2   8   3     5709.72     6038.71    252.80 o
  -1   8   3     7246.04     7318.00    301.77 o
   0   8   3       25.63       19.88     17.11 o
   1   8   3     4368.63     4286.73    184.82 o
   2   8   3     1706.79     1717.53     87.63 o
   3   8   3        5.36       -0.67     12.26 o
   4   8   3     1090.39     1074.08     48.14 o
   5   8   3     1927.34     2001.83    115.32 o
   6   8   3      320.45      321.69     45.99 o
   7   8   3       70.96       86.36     35.06 o
  -9   9   3      342.01      387.73     37.43 o
  -8   9   3     1427.19     1547.06     57.48 o
  -7   9   3     1245.50     1381.36     77.27 o
  -6   9   3       63.54       81.31     22.60 o
  -5   9   3     1421.51     1613.22     85.65 o
  -4   9   3      521.84      576.46     45.37 o
  -3   9   3      408.08      374.48     37.12 o
  -2   9   3      873.26      865.89     56.21 o
  -1   9   3     3756.92     3865.48    171.09 o
   0   9   3     2067.61     2035.18    100.71 o
   1   9   3      190.58      176.62     26.99 o
   2   9   3     1404.82     1444.20     60.15 o
   3   9   3      590.44      606.07     36.02 o
   4   9   3        2.59       -2.35     14.41 o
   5   9   3      646.72      740.44     66.35 o
   6   9   3      806.49      739.17     68.15 o
  -8  10   3      176.52      151.65     28.83 o
  -7  10   3     1456.81     1616.30     89.12 o
  -6  10   3     1376.75     1640.08     88.68 o
  -5  10   3       52.79       73.19     23.91 o
  -4  10   3     1902.41     1870.76     97.59 o
  -3  10   3      292.63      300.45     32.78 o
  -2  10   3       11.74       23.26     20.14 o
  -1  10   3      598.60      549.56     44.28 o
   0  10   3     1990.95     1930.57     99.92 o
   1  10   3      601.06      644.47     51.25 o
   2  10   3       92.36       99.17     19.37 o
   3  10   3      547.76      560.83     36.67 o
   4  10   3      171.15      207.73     24.41 o
   5  10   3       13.04        7.46     27.47 o
  -7  11   3      163.11      186.49     31.64 o
  -6  11   3     1705.93     1703.13     92.98 o
  -5  11   3     1232.18     1334.54     79.91 o
  -4  11   3      137.24      112.69     27.51 o
  -3  11   3      713.16      683.26     52.17 o
  -2  11   3      630.31      611.08     48.53 o
  -1  11   3        5.44       -3.77     18.65 o
   0  11   3      253.40      265.96     34.14 o
   1  11   3     1669.63     1421.51     82.01 o
   2  11   3      589.47      553.98     38.13 o
   3  11   3       63.15       88.59     21.40 o
  -6  12   3      204.30      227.48     35.19 o
  -5  12   3     1066.73     1125.05     73.50 o
  -4  12   3      910.39      931.23     65.47 o
  -3  12   3       42.00       42.26     23.30 o
  -2  12   3      778.94      791.43     58.71 o
  -1  12   3      280.28      264.07     37.04 o
   0  12   3        0.76       -8.43     19.04 o
   1  12   3      340.86      328.14     40.72 o
   0 -13   4     1104.03     1146.38     76.26 o
   1 -13   4       25.16       20.62     22.42 o
   2 -13   4      334.51      328.53     40.15 o
  -3 -12   4      310.78      332.57     41.38 o
  -2 -12   4      235.39      248.14     36.11 o
  -1 -12   4      140.82      122.65     29.71 o
   0 -12   4     1308.89     1265.65     77.98 o
   1 -12   4     1500.59     1617.87     91.36 o
   2 -12   4       45.05       48.22     23.21 o
   3 -12   4      390.57      392.25     40.98 o
   4 -12   4      718.92      775.90     56.87 o
   5 -12   4      305.20      372.50     39.05 o
  -5 -11   4      487.57      588.53     52.83 o
  -4 -11   4      108.77      148.97     31.29 o
  -3 -11   4      121.20      144.02     27.78 o
  -2 -11   4      628.90      674.40     53.40 o
  -1 -11   4      617.27      550.61     46.25 o
   0 -11   4      379.28      392.47     39.76 o
   1 -11   4     2786.73     2833.50    136.42 o
   2 -11   4     1671.01     1679.75     89.91 o
   3 -11   4       27.57       49.23     20.36 o
   4 -11   4      665.10      619.59     47.96 o
   5 -11   4      863.13      847.20     56.52 o
   6 -11   4      122.53       68.01     19.13 o
  -6 -10   4       36.29       20.62     25.45 o
  -5 -10   4      715.79      828.07     61.92 o
  -4 -10   4     1678.53     1640.25     91.27 o
  -3 -10   4       74.08       77.76     23.87 o
  -2 -10   4      304.33      345.91     36.55 o
  -1 -10   4     1573.92     1563.86     85.04 o
   0 -10   4      608.23      644.47     47.96 o
   1 -10   4      514.63      509.06     43.75 o
   2 -10   4     4943.40     5030.99    216.99 o
   3 -10   4     2748.71     2887.03    133.66 o
   4 -10   4        0.31       -0.42     11.72 o
   5 -10   4      955.14      993.23     43.23 o
   7 -10   4       98.28      134.80     28.96 o
   8 -10   4      447.65      471.80     46.21 o
  -7  -9   4      197.82      255.96     36.64 o
  -6  -9   4      728.63      799.06     59.28 o
  -5  -9   4       54.11       55.16     23.65 o
  -4  -9   4     2164.64     2259.85    112.51 o
  -3  -9   4     1570.87     1513.61     81.97 o
  -2  -9   4      321.38      288.16     31.02 o
  -1  -9   4      467.67      476.72     38.53 o
   0  -9   4      853.18      818.06     51.74 o
   1  -9   4      936.43      988.23     59.15 o
   2  -9   4       93.13      109.06     16.45 o
   3  -9   4     5583.04     5418.31    159.41 o
   4  -9   4     2819.56     2719.67     87.47 o
   5  -9   4       32.60       65.97     13.44 o
   7  -9   4      768.16      791.25     55.11 o
   8  -9   4      299.13      257.67     33.22 o
   9  -9   4      435.13      385.58     42.43 o
  -8  -8   4       66.27       44.06     22.29 o
  -7  -8   4      130.85      124.96     18.50 o
  -6  -8   4     1066.54      602.79     45.37 o
  -5  -8   4      302.73      145.07     21.19 o
  -4  -8   4      305.09      146.08     19.57 o
  -3  -8   4     4669.84     4396.08    190.49 o
  -2  -8   4     3040.87     2946.66    134.14 o
  -1  -8   4      111.43       44.57     15.88 o
   0  -8   4     1377.67     1388.90     62.99 o
   1  -8   4     2220.17     2349.80     83.88 o
   2  -8   4      933.66      903.03     38.84 o
   3  -8   4      338.66      375.33     23.53 o
   4  -8   4     7274.61     7435.59    210.48 o
   5  -8   4     4772.99     4721.08    139.05 o
   6  -8   4       15.20        5.03     12.11 o
   7  -8   4     1008.32     1071.83     64.07 o
   8  -8   4     1395.48     1431.56     79.47 o
   9  -8   4       61.26       70.52     25.10 o
  -9  -7   4      654.63      714.99     58.10 o
  -8  -7   4      745.09      777.08     57.40 o
  -7  -7   4       24.28       37.99     15.15 o
  -6  -7   4      336.94      324.95     23.76 o
  -5  -7   4      573.33      601.93     30.96 o
  -4  -7   4      399.09      412.68     24.20 o
  -3  -7   4      127.64      136.10     18.43 o
  -2  -7   4     5275.11     5487.72    128.49 o
  -1  -7   4     7325.40     7880.33    186.47 o
   0  -7   4       19.89       17.82      9.56 o
   1  -7   4     1922.54     1966.45     65.88 o
   2  -7   4     2844.50     2884.81     88.93 o
   3  -7   4      603.71      625.44     36.40 o
   4  -7   4     2336.28     2139.41    161.90 o
   5  -7   4     6243.64     6255.86    178.22 o
   6  -7   4     2322.50     2256.73    104.52 o
   7  -7   4       87.27       90.35     22.82 o
   8  -7   4      593.71      611.26     47.83 o
   9  -7   4     1013.49     1072.44     66.35 o
  10  -7   4       77.82       64.90     24.22 o
  -9  -6   4        0.71       19.26     22.55 o
  -8  -6   4     1359.80     1492.86     84.08 o
  -7  -6   4     1579.74     1565.70     60.25 o
  -6  -6   4      705.64      720.36     65.49 o
  -5  -6   4     1145.65     1187.97     45.92 o
  -4  -6   4     1784.94     1658.90     94.50 o
  -3  -6   4     1132.81     1121.17     32.29 o
  -2  -6   4      318.88      322.51     24.19 o
  -1  -6   4     8835.07     8952.97    203.49 o
   0  -6   4     8720.23     8576.28    238.39 o
   1  -6   4      456.05      467.39     40.61 o
   2  -6   4     2573.89     2600.11     79.60 o
   3  -6   4     4549.07     4727.20    135.55 o
   4  -6   4      702.59      669.56     28.61 o
   5  -6   4     1704.34     1623.47     54.09 o
   6  -6   4     4742.98     4663.36    191.71 o
   7  -6   4     1658.21     1561.53     79.69 o
   8  -6   4      223.05      216.81     29.27 o
   9  -6   4      816.76      799.46     55.20 o
  10  -6   4      742.64      746.50     55.11 o
 -10  -5   4      319.55      354.99     42.83 o
  -9  -5   4      476.28      271.75     27.51 o
  -8  -5   4       22.10       33.90     13.48 o
  -7  -5   4     2435.27     2697.39     71.13 o
  -6  -5   4     4541.54     4750.32    197.21 o
  -5  -5   4       47.06       66.55      9.26 o
  -4  -5   4      712.15      712.85     23.78 o
  -3  -5   4     4530.78     4476.88    170.66 o
  -2  -5   4     1781.83     1747.37     55.68 o
  -1  -5   4     1035.55      955.73     33.12 o
   0  -5   4    16663.56    15734.77    929.54 o
   1  -5   4     9914.19     9587.76    263.98 o
   2  -5   4        7.40       18.24     14.85 o
   3  -5   4     1213.85     1124.60     39.05 o
   4  -5   4     5560.72     5528.75    428.10 o
   5  -5   4     1061.24      972.64     97.31 o
   6  -5   4      986.11      923.33     53.45 o
   7  -5   4     6184.16     5795.21    233.27 o
   8  -5   4     3019.10     2850.43    127.82 o
   9  -5   4       49.77       55.16     21.24 o
  10  -5   4      824.59      844.83     58.54 o
 -10  -4   4       63.66       83.80     21.79 o
  -9  -4   4      530.06      574.35     32.87 o
  -8  -4   4      738.07      827.87     37.30 o
  -7  -4   4      162.16      163.67     14.06 o
  -6  -4   4     4125.25     4364.89    105.93 o
  -5  -4   4     5122.61     5323.62    125.45 o
  -4  -4   4      436.99      411.86     16.72 o
  -3  -4   4     1694.32     1762.28     45.02 o
  -2  -4   4     5709.07     6040.49    105.81 o
  -1  -4   4     1446.56     1430.69     36.65 o
   0  -4   4     3457.99     3493.38    102.14 o
   1  -4   4    13154.00    12781.01    347.10 o
   2  -4   4     5506.50     5300.66    148.10 o
   3  -4   4      839.16      914.73     47.04 o
   4  -4   4     2117.07     2085.39     63.49 o
   5  -4   4     4664.77     3768.95    223.72 o
   6  -4   4     1400.63     1334.93     67.18 o
   7  -4   4     2576.40     2473.11    111.50 o
   8  -4   4     4794.40     4502.45    187.81 o
   9  -4   4     1282.51     1154.80     66.65 o
  10  -4   4      159.56      175.30     28.83 o
 -11  -3   4      656.21      825.37     52.22 o
 -10  -3   4      122.83      111.31     18.64 o
  -9  -3   4       85.86       87.70     16.15 o
  -8  -3   4     1175.56     1221.39     47.51 o
  -7  -3   4     1024.64     1060.75     37.29 o
  -6  -3   4       26.61       35.55      9.06 o
  -5  -3   4     8583.43     9040.63    206.81 o
  -4  -3   4     9425.68     9658.89    218.82 o
  -3  -3   4     1843.61     1999.15     60.98 o
  -2  -3   4     3423.73     3702.19     66.56 o
  -1  -3   4     8837.53     9253.55    211.06 o
   0  -3   4     4940.05     4999.86    141.16 o
   1  -3   4     2630.75     2725.93     79.60 o
   2  -3   4    21112.21    21339.75    789.59 o
   3  -3   4    10066.77     9930.08    223.48 o
   4  -3   4       19.57       15.31      5.16 o
   5  -3   4     2535.14     2524.20     79.17 o
   6  -3   4     1906.58     1835.22     62.63 o
   7  -3   4      642.87      640.80     32.15 o
   8  -3   4      656.29      635.25     37.89 o
   9  -3   4     2977.25     2839.95     96.46 o
  10  -3   4      821.98      793.54     55.55 o
 -11  -2   4      526.52      540.34     46.25 o
 -10  -2   4      750.22      832.89     40.59 o
  -9  -2   4      155.61      155.74     17.89 o
  -8  -2   4       28.86       42.68     12.63 o
  -7  -2   4     1410.34     1440.51     51.38 o
  -6  -2   4     2406.56     2392.00     62.63 o
  -5  -2   4       50.99       55.12      8.17 o
  -4  -2   4    11263.11    11780.52    265.75 o
  -3  -2   4    18082.72    18897.38    507.13 o
  -2  -2   4      688.62      771.25     17.13 o
  -1  -2   4     2236.98     2239.90     66.55 o
   0  -2   4     7412.03     7604.04    209.76 o
   1  -2   4     1315.38     1402.32     36.02 o
   2  -2   4     5685.91     6103.98    138.87 o
   3  -2   4    14259.27    14496.03    323.62 o
   4  -2   4     7468.76     7721.65    202.08 o
   5  -2   4      248.72      232.62     16.87 o
   6  -2   4     1449.60     1492.78     54.30 o
   7  -2   4     2686.87     2602.77     85.24 o
   8  -2   4      239.39      219.28     29.09 o
   9  -2   4      966.63      884.82     42.65 o
  10  -2   4     2359.59     2281.95    121.44 o
 -11  -1   4        0.20        1.49     19.18 o
 -10  -1   4     1563.07     1752.28     88.11 o
  -9  -1   4     2119.71     2216.41    102.55 o
  -8  -1   4      550.87      544.22     33.99 o
  -7  -1   4      868.05      856.86     35.92 o
  -6  -1   4     1891.03     1944.01     62.49 o
  -5  -1   4     3391.15     3626.06    106.11 o
  -4  -1   4      139.18      177.21     16.71 o
  -3  -1   4    15662.52    15433.10    415.66 o
  -2  -1   4    39549.55    39106.54   1039.76 o
  -1  -1   4     3270.89     3276.08     94.02 o
   0  -1   4     8097.83     8365.73    229.41 o
   1  -1   4    10053.06    10223.14    280.03 o
   2  -1   4     5113.00     5248.40    147.18 o
   3  -1   4     2710.26     2605.84     77.78 o
   4  -1   4    11496.15    12301.04    338.49 o
   5  -1   4     5930.28     6016.81    172.72 o
   6  -1   4      255.60      233.37     18.57 o
   7  -1   4     2347.02     2273.34     76.50 o
   8  -1   4     1253.66     1204.25     49.02 o
   9  -1   4      267.61      265.79     31.11 o
  10  -1   4      423.59      463.34     31.64 o
 -12   0   4      173.73      198.38     32.78 o
 -11   0   4      174.16      197.02     31.46 o
 -10   0   4       27.16       28.43     20.01 o
  -9   0   4     1365.73     1384.12     71.83 o
  -8   0   4     3877.95     4270.89    175.57 o
  -7   0   4      257.36      232.35     23.39 o
  -6   0   4      996.28      966.73     49.72 o
  -5   0   4     4599.05     4988.12    194.13 o
  -4   0   4     3023.53     2976.77    118.52 o
  -3   0   4     3748.38     3744.76    145.20 o
  -2   0   4    21781.95    22867.59    841.28 o
  -1   0   4    14130.29    15110.21    559.52 o
   0   0   4       12.79       13.16     10.22 o
   1   0   4     2592.62     2691.48     78.96 o
   2   0   4    12840.05    13640.91    371.84 o
   3   0   4     2406.39     2453.38     59.12 o
   4   0   4     5602.12     5629.93    160.10 o
   5   0   4    14792.90    15168.93    416.80 o
   6   0   4     2233.53     2277.63     87.17 o
   7   0   4      487.31      525.22     29.25 o
   8   0   4     1697.71     1723.32     63.71 o
   9   0   4      322.22      346.46     26.19 o
  10   0   4       10.59        4.15     15.16 o
 -12   1   4       33.94       16.76     21.63 o
 -11   1   4      256.13      266.18     32.65 o
 -10   1   4      404.11      425.47     37.91 o
  -9   1   4        1.06       25.45     16.81 o
  -8   1   4     2823.57     2884.49    125.19 o
  -7   1   4     7260.41     7248.36    280.70 o
  -6   1   4      151.01      134.93     17.29 o
  -5   1   4     1678.69     1769.57     76.66 o
  -4   1   4     4514.17     4887.81    188.51 o
  -3   1   4     2357.07     2583.64    102.81 o
  -2   1   4     1510.04     1629.99     67.05 o
  -1   1   4    18398.65    18844.36    405.96 o
   0   1   4    16235.19    16106.70    597.21 o
   1   1   4     3084.72     3561.47    138.93 o
   2   1   4     9798.97    10619.40    238.23 o
   3   1   4    11943.67    12813.28    286.98 o
   4   1   4      146.18      137.77      7.93 o
   5   1   4     4420.54     4363.29    128.27 o
   6   1   4     6210.75     5813.15    429.17 o
   7   1   4     1180.72     1188.84     47.42 o
   8   1   4      278.90      264.81     22.49 o
   9   1   4      615.22      579.57     43.00 o
  10   1   4      377.76      403.20     30.38 o
 -12   2   4      136.88      148.80     31.33 o
 -11   2   4       73.18       96.14     24.75 o
 -10   2   4      795.10      838.03     55.07 o
  -9   2   4     1203.86     1191.18     64.42 o
  -8   2   4        6.13       20.89     17.03 o
  -7   2   4     5863.21     6281.94    246.04 o
  -6   2   4     8956.07     9256.29    351.57 o
  -5   2   4     2059.94     2338.04     97.94 o
  -4   2   4     2598.47     2649.99    106.76 o
  -3   2   4    10663.24    11093.00    412.48 o
  -2   2   4    10713.30    10816.46    400.54 o
  -1   2   4     5992.42     6356.13    139.02 o
   0   2   4    24542.44    24744.92    661.04 o
   1   2   4    12753.79    13813.64    371.18 o
   2   2   4     1249.76     1347.69     35.62 o
   3   2   4     5302.10     5152.16    150.36 o
   4   2   4     5217.67     5248.36    122.02 o
   5   2   4     1271.67     1194.52     44.33 o
   6   2   4     1066.11      958.23     39.01 o
   7   2   4     5048.62     4873.78    146.30 o
   8   2   4     1326.28     1313.77     52.94 o
   9   2   4       87.69      103.30     17.93 o
  10   2   4      421.10      364.27    114.40 o
 -12   3   4      915.30      941.98     63.93 o
 -11   3   4      150.71      160.12     27.91 o
 -10   3   4      135.54      135.15     26.33 o
  -9   3   4     1264.12     1268.06     67.53 o
  -7   3   4      479.74      473.28     24.37 o
  -6   3   4     6187.06     6473.43    181.75 o
  -5   3   4     5174.29     5073.47    197.29 o
  -4   3   4     1393.70     1638.88     51.86 o
  -3   3   4      600.69      518.75     20.89 o
  -2   3   4     9667.13     9773.02    264.89 o
  -1   3   4     9665.17    10649.76    287.14 o
   0   3   4     3418.50     3655.38    151.17 o
   1   3   4    20787.63    22678.08    605.56 o
   2   3   4    11367.67    11963.05    269.38 o
   3   3   4      255.35      258.55     12.21 o
   4   3   4     3035.93     3178.37     77.67 o
   5   3   4     3125.75     2854.25    138.44 o
   6   3   4      281.99      281.64     19.82 o
   7   3   4      713.42      419.94     30.01 o
   8   3   4     3131.12     3200.95    163.32 o
   9   3   4      465.21      488.08     55.03 o
 -11   4   4     1024.81     1069.06     67.22 o
 -10   4   4      129.29      147.35     25.85 o
  -9   4   4      316.19      314.01     32.43 o
  -8   4   4     1233.94     1245.66    117.29 o
  -7   4   4     1603.53     1696.68     57.21 o
  -6   4   4      348.74      385.55     21.74 o
  -5   4   4     8236.23     8605.94    237.41 o
  -4   4   4     6504.82     6959.75    192.81 o
  -3   4   4      658.76      746.94     27.56 o
  -2   4   4     1924.80     1767.17     53.22 o
  -1   4   4     4309.38     4426.74    122.87 o
   0   4   4     1367.30     1410.39     42.42 o
   1   4   4      638.27      600.56     22.33 o
   2   4   4    10339.29    10746.33    427.84 o
   3   4   4     3933.33     4032.98     96.45 o
   4   4   4        7.16       11.93      7.35 o
   5   4   4     1270.71     1176.22     74.86 o
   7   4   4      128.01      122.08     30.10 o
   8   4   4      699.51      695.46     62.57 o
   9   4   4     1198.72     1182.19     88.02 o
 -11   5   4      931.12      966.42     61.17 o
 -10   5   4     2328.10     2326.06    111.59 o
  -9   5   4      208.28      241.21     28.61 o
  -8   5   4     1001.42     1033.20     41.34 o
  -7   5   4     1937.27     2113.73     68.81 o
  -6   5   4     1807.55     1946.11     63.23 o
  -5   5   4     1492.80     1520.24     50.90 o
  -4   5   4    10045.94    10835.59    295.94 o
  -3   5   4     7388.06     8077.25    221.61 o
  -2   5   4        4.26       20.83     17.44 o
  -1   5   4     3404.86     3782.08    106.15 o
   0   5   4     5533.75     5411.74    221.82 o
   1   5   4     1368.82     1381.05     67.01 o
   2   5   4     2051.69     2031.80     91.89 o
   3   5   4     8682.03     8589.11    251.06 o
   4   5   4     2399.24     2456.34     82.38 o
   5   5   4      114.14      113.74     28.08 o
   6   5   4      933.73      921.18     69.42 o
   7   5   4      635.68      622.53     59.02 o
   8   5   4      176.96      176.36     39.71 o
 -11   6   4        2.86        9.74     21.41 o
 -10   6   4     1488.95     1440.38     77.27 o
  -9   6   4     2597.40     2677.06    121.02 o
  -8   6   4      239.71      305.47     21.79 o
  -7   6   4      428.11      421.97     24.44 o
  -6   6   4     2080.52     2191.32     70.26 o
  -5   6   4     1688.89     1793.26     72.27 o
  -4   6   4       78.81       83.80     10.87 o
  -3   6   4    10015.05    10768.36    357.45 o
  -2   6   4     3912.36     4044.85    114.25 o
  -1   6   4      152.43      184.12     22.25 o
   0   6   4     1105.69     1130.23     59.85 o
   1   6   4     2047.01     2153.92     99.17 o
   2   6   4      643.88      617.71     40.37 o
   3   6   4      273.45      279.79     22.69 o
   4   6   4     2969.11     3042.68    100.24 o
   5   6   4     1492.68     1402.11     88.90 o
   6   6   4        5.09       18.43     25.54 o
   7   6   4      402.11      405.81     49.19 o
   8   6   4      382.98      339.85     50.51 o
 -11   7   4      260.40      315.72     36.20 o
 -10   7   4       19.53       24.70     21.37 o
  -9   7   4     2480.47     2549.28    116.59 o
  -8   7   4     2509.64     2557.99     82.59 o
  -7   7   4       48.87       49.28     12.27 o
  -6   7   4     1304.34     1398.10     49.81 o
  -5   7   4     2981.05     3188.01     95.99 o
  -4   7   4      544.85      515.13     24.37 o
  -3   7   4     1127.55     1136.29     62.27 o
  -2   7   4     7179.60     7505.28    307.56 o
  -1   7   4     3518.35     3443.79    151.43 o
   0   7   4        1.84       12.68     14.88 o
   1   7   4     1871.94     1836.88     89.65 o
   2   7   4     1808.88     1666.76     83.15 o
   3   7   4      141.64      126.05     17.89 o
   4   7   4      487.00      437.23     29.69 o
   5   7   4     1774.36     1849.74    109.79 o
   6   7   4      890.88      844.00     68.94 o
   7   7   4       45.65       63.23     34.05 o
 -10   8   4      289.58      334.06     36.46 o
  -9   8   4       58.95       29.61     17.66 o
  -8   8   4     2104.15     2325.43     93.05 o
  -7   8   4     1980.06     2035.08     68.50 o
  -6   8   4      302.55      311.47     23.02 o
  -5   8   4      847.46      861.73     55.29 o
  -4   8   4     3802.82     4042.62    177.23 o
  -3   8   4     1105.86     1140.02     65.51 o
  -2   8   4     3062.85     3163.13    142.96 o
  -1   8   4     5103.69     5357.46    227.65 o
   0   8   4     1791.73     1703.62     86.31 o
   1   8   4      419.15      405.89     35.41 o
   2   8   4      808.95      810.34     52.35 o
   3   8   4      605.78      620.93     41.58 o
   4   8   4      145.62      122.04     19.68 o
   5   8   4      408.29      450.65     53.80 o
   6   8   4     1057.40     1055.68     80.52 o
  -9   9   4      545.73      581.86     47.39 o
  -8   9   4       38.81       55.55     22.86 o
  -7   9   4     2478.50     2572.67    124.09 o
  -6   9   4     1927.90     1966.02    100.31 o
  -5   9   4      149.01      143.93     25.98 o
  -4   9   4      618.27      591.55     46.82 o
  -3   9   4     1979.66     1949.74     97.94 o
  -2   9   4      314.52      309.09     32.03 o
  -1   9   4      152.43      140.86     24.49 o
   0   9   4     2997.13     3116.70    143.71 o
   1   9   4     1730.54     1633.06     86.75 o
   2   9   4        0.17       14.31     14.30 o
   3   9   4      662.76      649.98     38.15 o
   4   9   4      602.05      589.83     41.47 o
   5   9   4       15.43       23.43     29.40 o
  -8  10   4      690.37      736.27     55.77 o
  -7  10   4      331.08      366.97     39.14 o
  -6  10   4     2241.32     2406.41    120.10 o
  -5  10   4     1911.23     2036.93    104.30 o
  -4  10   4        6.62       -7.77     17.03 o
  -3  10   4      524.97      541.49     46.43 o
  -2  10   4     1152.59     1072.83     65.60 o
  -1  10   4      490.84      497.17     44.89 o
   0  10   4      233.67      248.76     32.95 o
   1  10   4     2417.44     2466.79    121.94 o
   2  10   4      994.43      957.73     49.15 o
   3  10   4       35.66       52.05     17.95 o
   4  10   4      258.18      264.95     45.11 o
  -7  11   4      314.27      325.11     37.91 o
  -6  11   4      104.05      126.77     28.17 o
  -5  11   4     1582.46     1726.13     95.70 o
  -4  11   4     1043.23     1074.46     68.06 o
  -3  11   4       15.62       18.52     20.76 o
  -2  11   4      419.74      387.55     39.62 o
  -1  11   4      662.31      645.75     50.68 o
   0  11   4      319.19      280.75     36.11 o
   1  11   4      382.54      421.69     42.52 o
   2  11   4     1176.19     1242.48     58.86 o
   3  11   4      250.93      290.27     29.89 o
  -5  12   4       10.08        5.97     23.56 o
  -4  12   4     1468.03     1473.55     87.28 o
  -3  12   4      912.41      935.88     66.04 o
  -2  12   4        1.04       18.03     23.08 o
  -1  12   4      310.55      345.25     40.98 o
   0  12   4      340.70      407.12     45.07 o
  -3 -12   5       10.14       16.37     24.22 o
  -2 -12   5      848.27      864.01     62.44 o
  -1 -12   5     1051.46     1124.57     73.32 o
   0 -12   5        8.41       20.71     22.07 o
   1 -12   5      661.85      680.76     54.41 o
   2 -12   5     1126.97     1143.92     71.92 o
   3 -12   5      108.30      100.35     26.28 o
   4 -12   5      168.59      165.25     29.01 o
   5 -12   5     1170.75     1144.36     70.65 o
  -5 -11   5      196.58      233.27     35.67 o
  -4 -11   5      604.17      649.08     53.97 o
  -3 -11   5      106.71      146.65     30.32 o
  -2 -11   5       65.05       58.01     22.60 o
  -1 -11   5     1557.63     1485.53     83.94 o
   0 -11   5     1357.40     1481.32     83.42 o
   1 -11   5       67.00       53.18     22.77 o
   2 -11   5     1172.17     1164.37     69.86 o
   3 -11   5      726.75      806.92     55.25 o
   4 -11   5      217.31      260.08     31.37 o
   5 -11   5      383.65      441.44     40.81 o
  -6 -10   5      920.89      892.35     65.78 o
  -5 -10   5       13.32       34.05     24.13 o
  -4 -10   5      817.86      740.62     55.38 o
  -3 -10   5     1103.93     1213.91     73.68 o
  -2 -10   5      393.11      381.19     37.39 o
  -1 -10   5      193.85      198.16     29.62 o
   0 -10   5     2498.24     2490.48    120.63 o
   1 -10   5     3632.50     3563.58    161.09 o
   2 -10   5      113.98      106.06     23.43 o
   3 -10   5     2530.16     2481.75     84.53 o
   4 -10   5      942.18      966.67     43.26 o
   5 -10   5       59.08       88.68     15.95 o
   6 -10   5      387.64      361.88     38.97 o
   7 -10   5     1658.88     1773.26     96.01 o
  -7  -9   5        1.46       21.94     26.20 o
  -6  -9   5      671.74      640.00     53.14 o
  -5  -9   5     1265.81     1304.39     77.80 o
  -4  -9   5        3.19       17.51     20.93 o
  -3  -9   5     1459.32     1392.99     78.55 o
  -2  -9   5     1214.25     1136.55     65.73 o
  -1  -9   5      491.24      505.20     41.16 o
   0  -9   5      416.49      351.40     33.13 o
   1  -9   5     4759.54     4464.21    134.67 o
   2  -9   5     3150.04     3190.98    101.72 o
   3  -9   5      110.28       91.44     15.48 o
   4  -9   5     3079.47     2919.46     93.43 o
   5  -9   5     1503.17     1401.83     52.88 o
   6  -9   5        7.52       27.91     20.10 o
   7  -9   5      489.43      474.44     44.23 o
   8  -9   5     2241.72     2365.47    118.17 o
  -7  -8   5      230.06      261.70     35.98 o
  -6  -8   5       20.42        0.26     19.75 o
  -5  -8   5      712.93      779.19     55.42 o
  -4  -8   5     3783.81     3870.26    173.15 o
  -3  -8   5        5.80        7.42     16.41 o
  -2  -8   5     2449.03     2376.09    112.03 o
  -1  -8   5     2298.40     1335.74     38.61 o
   0  -8   5      371.91      352.80     26.22 o
   1  -8   5      691.61      699.47     33.52 o
   2  -8   5     4478.62     4408.67    132.68 o
   3  -8   5     3538.92     3405.39    104.74 o
   4  -8   5       22.79       25.77     11.23 o
   5  -8   5     2795.44     2396.04    278.47 o
   6  -8   5     1730.49     1759.43     90.09 o
   7  -8   5       10.60       16.10     18.56 o
   8  -8   5      874.51      840.09     59.33 o
   9  -8   5     1211.52     1215.93     75.65 o
  -9  -7   5       74.46       80.39     26.59 o
  -8  -7   5      170.77      132.65     25.89 o
  -7  -7   5      545.08      478.43     83.39 o
  -6  -7   5     1126.83      931.49    165.67 o
  -5  -7   5       56.11       44.09     11.84 o
  -4  -7   5     4925.86     2553.19     95.75 o
  -3  -7   5     6275.05     6407.92    181.18 o
  -2  -7   5        6.62       11.49      4.79 o
  -1  -7   5     4777.98     4956.98    143.39 o
   0  -7   5     4222.57     4135.63    123.31 o
   1  -7   5      402.22      375.36     23.39 o
   2  -7   5      786.82      749.56     33.25 o
   3  -7   5     6383.83     6602.39    187.82 o
   4  -7   5     5080.60     4981.32    144.84 o
   5  -7   5        3.91        9.15      7.73 o
   6  -7   5     3801.94     3826.25    164.46 o
   7  -7   5     1300.31     1203.29     68.54 o
   8  -7   5       11.31       18.43     19.48 o
   9  -7   5      588.25      551.53     47.61 o
  -9  -6   5      600.26      706.04     55.55 o
  -8  -6   5       31.68       12.05     10.25 o
  -7  -6   5      588.04      633.97     34.22 o
  -6  -6   5     1690.83     1618.94     52.83 o
  -5  -6   5      209.66      226.25     13.89 o
  -4  -6   5      265.35      288.38     15.40 o
  -3  -6   5     6059.03     6223.60    355.27 o
  -2  -6   5     3250.51     3339.48     62.34 o
  -1  -6   5        2.20       12.69      5.67 o
   0  -6   5     4567.21     4369.12    214.02 o
   1  -6   5     5891.96     5886.13    169.11 o
   2  -6   5      209.86      239.07     17.14 o
   3  -6   5     3425.96     3426.29    102.27 o
   4  -6   5     6647.79     6724.33    189.59 o
   5  -6   5     3228.87     1585.14     72.84 o
   6  -6   5      322.42      299.84     31.42 o
   7  -6   5     2614.15     2513.61    116.55 o
   8  -6   5      662.96      644.21     49.10 o
   9  -6   5        3.59      -19.40     15.40 o
  10  -6   5      358.44      331.43     39.49 o
 -10  -5   5        1.17       -0.45     12.51 o
  -9  -5   5      874.56      970.10     98.20 o
  -8  -5   5     1826.35     2016.86     58.57 o
  -7  -5   5       15.16       25.19     10.18 o
  -6  -5   5     1553.04     1451.88     42.78 o
  -5  -5   5     1405.02     1386.42     49.54 o
  -4  -5   5      843.01      775.50     58.45 o
  -3  -5   5      734.28      723.42     23.17 o
  -2  -5   5     4383.90     4519.75     81.68 o
  -1  -5   5    10584.38    11074.61    249.83 o
   0  -5   5       14.34       13.24      4.50 o
   1  -5   5     7477.95     7553.30    211.45 o
   2  -5   5     3245.66     3240.82     96.23 o
   3  -5   5      308.35      316.84     18.01 o
   4  -5   5     2747.57     2897.21     86.93 o
   5  -5   5     6327.29     6235.64    247.18 o
   6  -5   5     2729.89     2670.61    119.27 o
   7  -5   5      836.23      851.76     54.28 o
   8  -5   5     1547.20     1338.18     73.41 o
   9  -5   5      259.01      252.31     32.78 o
  10  -5   5       11.06        5.79     19.44 o
 -10  -4   5      168.86      181.05     42.72 o
  -9  -4   5        1.45       -0.28     13.04 o
  -8  -4   5     1884.17     2013.43     58.14 o
  -7  -4   5     2092.61     2120.32     77.46 o
  -6  -4   5       92.56      130.84     28.58 o
  -5  -4   5     2523.84     2571.05     65.34 o
  -4  -4   5     3877.09     3964.00    115.22 o
  -3  -4   5     2876.31     2985.02     72.29 o
  -2  -4   5     1770.34     1832.58     36.24 o
  -1  -4   5    17813.50    18651.03    580.06 o
   0  -4   5    12287.35    12090.29    330.90 o
   1  -4   5       68.64       70.95      9.72 o
   2  -4   5    13521.84    13452.61    365.13 o
   3  -4   5     6160.79     6147.76    334.04 o
   4  -4   5      168.57      166.49     12.56 o
   5  -4   5     1340.68     1325.19     67.05 o
   6  -4   5    10655.15    11036.70    422.83 o
   7  -4   5     1827.07     1636.30     82.45 o
   8  -4   5      128.47      136.47     25.49 o
   9  -4   5     1505.97     1381.01     76.79 o
  10  -4   5      531.46      529.55     45.33 o
 -11  -3   5      168.58      218.35     31.95 o
 -10  -3   5      353.57      388.06     27.95 o
  -9  -3   5      445.88      491.93     28.92 o
  -8  -3   5        8.95       12.81     11.93 o
  -7  -3   5     1723.49     1821.77     52.22 o
  -6  -3   5     6833.80     7367.85    172.36 o
  -5  -3   5        4.96       20.44     13.88 o
  -4  -3   5     5005.23     4883.99    177.02 o
  -3  -3   5     1993.56     1937.14     78.43 o
  -2  -3   5      988.97      935.36     29.44 o
  -1  -3   5      228.08      182.94     13.29 o
   0  -3   5    12763.50    12920.12    351.72 o
   1  -3   5    11404.78    11909.57    324.01 o
   2  -3   5      128.71      130.20     10.38 o
   3  -3   5     6402.16     6357.82    146.10 o
   4  -3   5     2950.66     2961.31     82.72 o
   5  -3   5       11.39        9.98     10.99 o
   6  -3   5      589.99      561.00     30.17 o
   7  -3   5     4421.02     4422.52    134.89 o
   8  -3   5     2428.69     2333.71     81.29 o
   9  -3   5      211.91      229.38     23.78 o
  10  -3   5      961.25      900.74     59.06 o
 -11  -2   5       37.07       44.45     23.04 o
 -10  -2   5      648.13      690.02     48.31 o
  -9  -2   5      895.71      913.96     60.69 o
  -8  -2   5      901.35      944.17     40.17 o
  -7  -2   5      531.09      566.28     28.11 o
  -6  -2   5     7110.50     7560.29    176.32 o
  -5  -2   5     6343.18     6542.96    152.45 o
  -4  -2   5      245.12      301.60     14.28 o
  -3  -2   5    10441.40    10984.08    300.02 o
  -2  -2   5     5537.37     5570.93    109.62 o
  -1  -2   5       90.32       79.48      9.25 o
   0  -2   5     2487.07     2514.79     61.03 o
   1  -2   5    23262.97    23067.00    512.30 o
   2  -2   5     8909.39     9034.08    204.16 o
   3  -2   5      303.91      286.39     13.08 o
   4  -2   5     6650.43     6672.56    188.89 o
   5  -2   5     3224.16     2921.93    265.06 o
   6  -2   5       91.01       83.18     13.77 o
   7  -2   5     2004.53     1978.30     69.60 o
   8  -2   5     3292.64     3004.49    107.66 o
   9  -2   5     1518.04     1486.29     60.36 o
  10  -2   5      318.69      298.39     27.24 o
 -11  -1   5     1101.94     1181.57     69.68 o
 -10  -1   5       94.89      105.88     23.83 o
  -9  -1   5     1294.38     1401.94     73.68 o
  -8  -1   5     1365.71     1339.28     67.75 o
  -7  -1   5      182.51      180.70     23.21 o
  -6  -1   5       27.96       43.66     14.57 o
  -5  -1   5     9617.91     9686.62    365.83 o
  -4  -1   5     5998.07     6091.84    233.71 o
  -3  -1   5     1664.45     1858.02     72.73 o
  -2  -1   5     6611.11     6671.37    129.77 o
  -1  -1   5    16381.25    16675.06    449.63 o
   0  -1   5       47.11       71.07     18.69 o
   1  -1   5     1260.39     1221.13     40.47 o
   2  -1   5    15501.30    15915.06    433.53 o
   3  -1   5    11041.50    11501.48    316.50 o
   4  -1   5       90.50       76.89     11.01 o
   5  -1   5     5767.08     5840.82    169.09 o
   6  -1   5     2391.66     2378.76     78.35 o
   7  -1   5       13.00       14.83     12.11 o
   8  -1   5      980.16      898.51     41.59 o
   9  -1   5     2704.71     2641.23     91.77 o
  10  -1   5      685.76      641.71     39.33 o
 -12   0   5        0.82        3.47     20.01 o
 -11   0   5      735.27      797.53     54.02 o
 -10   0   5     1516.33     1586.63     82.85 o
  -9   0   5        7.41       18.82     17.03 o
  -8   0   5      871.67      843.38     49.58 o
  -7   0   5     1136.48     1113.47     58.45 o
  -6   0   5     1218.37     1281.71     61.96 o
  -5   0   5       34.14       39.32     11.54 o
  -4   0   5     6149.19     5975.82    229.32 o
  -3   0   5    19081.27    19114.22    706.39 o
  -2   0   5      410.20      460.55     15.51 o
  -1   0   5     4016.01     4177.51    163.98 o
   0   0   5    10037.00    11060.57    417.13 o
   1   0   5      937.65      979.54     48.58 o
   2   0   5     3231.83     3295.01     96.63 o
   3   0   5     5617.63     5402.40    154.26 o
   4   0   5     8146.27     8252.86    231.81 o
   5   0   5      275.95      253.49     19.15 o
   6   0   5     1135.20     1164.06     45.36 o
   7   0   5     1004.55      989.26     42.98 o
   8   0   5      171.24      133.91     18.70 o
   9   0   5      397.25      371.75     40.74 o
  10   0   5     1524.39     1473.59     99.32 o
 -12   1   5       70.19      105.31     28.87 o
 -11   1   5        1.63        7.02     19.22 o
 -10   1   5     1596.33     1618.05     82.85 o
  -9   1   5     1675.29     1876.64     91.27 o
  -8   1   5      126.23      138.88     22.99 o
  -7   1   5     2057.59     2322.64    101.98 o
  -6   1   5     5851.70     6022.29    234.45 o
  -5   1   5      900.44      856.94     44.10 o
  -4   1   5     3887.52     4099.14    160.12 o
  -3   1   5    13159.63    13027.69    483.96 o
  -2   1   5    11688.29    12071.71    448.68 o
  -1   1   5        1.29        0.88      4.27 o
   0   1   5    10153.18    10791.05    405.72 o
   1   1   5     4747.19     5032.09    195.88 o
   2   1   5      776.07      854.93     25.46 o
   3   1   5     1230.71     1237.03     33.84 o
   4   1   5    13055.59    13333.44    299.66 o
   5   1   5     4834.44     4836.29    142.58 o
   6   1   5      135.24      141.08     16.14 o
   7   1   5     2641.54     2561.94     85.59 o
   8   1   5      662.13      699.49     36.63 o
   9   1   5        1.40        1.17     13.39 o
  10   1   5      448.25      487.22     33.80 o
 -12   2   5      242.81      264.95     34.80 o
 -11   2   5      173.08      175.79     30.19 o
 -10   2   5       28.16       30.06     19.04 o
  -9   2   5     1877.08     1966.20     94.12 o
  -8   2   5     2789.92     2921.74    127.03 o
  -7   2   5        8.02       12.55     13.73 o
  -6   2   5     2075.25     2110.92     92.11 o
  -5   2   5     3353.11     3660.51    146.47 o
  -4   2   5      464.34      408.22     26.33 o
  -3   2   5     2053.92     2026.36     83.29 o
  -2   2   5    13223.97    13944.88    516.56 o
  -1   2   5     7049.07     7028.88    154.48 o
   0   2   5      891.54      812.32     40.68 o
   1   2   5     4779.87     4655.29    131.12 o
   2   2   5     1156.14     1107.24     40.21 o
   3   2   5      380.95      394.77     18.09 o
   4   2   5      713.17      675.66     22.24 o
   5   2   5     9931.74    10176.35    305.65 o
   6   2   5     2194.29     2085.60     70.79 o
   7   2   5      561.80      522.40     30.07 o
   8   2   5     1547.12     1448.72     57.27 o
   9   2   5      218.85      163.80     46.95 o
 -12   3   5      229.56      286.23     37.21 o
 -11   3   5      450.19      518.27     45.46 o
 -10   3   5      405.43      426.04     39.45 o
  -9   3   5      106.50      117.12     23.52 o
  -8   3   5     2410.02     2673.28     84.60 o
  -7   3   5     5853.70     5878.76    231.43 o
  -6   3   5       74.37       73.41     15.09 o
  -5   3   5     3933.42     4075.62    161.79 o
  -4   3   5     5479.01     5622.59    215.85 o
  -3   3   5      875.86      821.79     38.75 o
  -2   3   5      371.64      315.16     15.67 o
  -1   3   5    14093.35    14666.09    395.08 o
   0   3   5    14755.25    15801.25    483.06 o
   1   3   5       22.35       24.36      7.07 o
   2   3   5     3974.35     4143.17    116.88 o
   3   3   5     3434.20     3659.00     88.60 o
   4   3   5      375.68      386.52     27.66 o
   5   3   5     1795.12     1746.05     98.07 o
   6   3   5     3000.62     1545.03     71.57 o
   8   3   5      115.69      138.14     35.89 o
   9   3   5      425.92      462.76     55.51 o
 -11   4   5      359.41      361.36     38.44 o
 -10   4   5      705.70      672.64     48.18 o
  -9   4   5      233.16      270.30     29.93 o
  -8   4   5       22.81       30.70     11.88 o
  -7   4   5     4058.97     4332.27    127.53 o
  -6   4   5     4473.95     4604.29    133.59 o
  -5   4   5      189.75      197.05     21.06 o
  -4   4   5     3563.64     3593.17    104.70 o
  -3   4   5     4180.19     4177.44    118.65 o
  -2   4   5      776.34      795.15     28.19 o
  -1   4   5      857.41      782.79     27.17 o
   0   4   5    16966.79    16895.40    319.27 o
   1   4   5     8643.00     9410.35    256.55 o
   2   4   5     1042.99     1106.95     43.13 o
   3   4   5     4851.03     4783.50    145.39 o
   4   4   5      992.55      927.40     38.93 o
   5   4   5        3.80        1.93      3.92 o
   6   4   5     1001.12      975.64     71.88 o
   7   4   5     1927.67     1705.86    102.68 o
   8   4   5      832.47      843.65     72.01 o
   9   4   5       64.59       96.67     37.47 o
 -11   5   5       46.93       35.02     22.60 o
 -10   5   5      572.12      640.30     48.84 o
  -9   5   5     1095.72     1288.29     70.52 o
  -8   5   5      556.36      577.18     28.95 o
  -7   5   5      110.54      126.29     16.43 o
  -6   5   5     5822.94     5915.03    449.36 o
  -5   5   5     7375.72     7957.72    221.68 o
  -4   5   5       22.75       20.66      8.47 o
  -3   5   5     4163.74     4259.91    121.18 o
  -2   5   5     2917.70     2923.02     84.95 o
  -1   5   5      674.63      755.62     26.52 o
   0   5   5     1465.26     1483.20     45.25 o
   1   5   5     5678.40     5573.05    228.97 o
   2   5   5     7411.59     7284.30    294.61 o
   3   5   5       23.77       27.97     11.72 o
   4   5   5     2626.70     2606.97     87.56 o
   5   5   5     1140.11     1128.78     79.03 o
   6   5   5       11.50       10.71     24.49 o
   7   5   5      496.38      536.09     56.65 o
   8   5   5     1274.34     1317.38     92.06 o
 -11   6   5     1037.97     1050.72     64.94 o
 -10   6   5       59.46       61.08     23.48 o
  -9   6   5      694.76      807.84     52.70 o
  -8   6   5     1788.09     1922.11     65.85 o
  -7   6   5      185.24      208.77     17.74 o
  -6   6   5      681.15      713.96     31.70 o
  -5   6   5     3667.06     3734.60    110.34 o
  -4   6   5     5655.70     6046.17    170.26 o
  -3   6   5       12.20       32.33      9.11 o
  -2   6   5     2800.92     2882.71    104.92 o
  -1   6   5     2805.32     2975.45    132.91 o
   0   6   5      285.94      289.74     28.87 o
   1   6   5     1640.81     1577.72     78.06 o
   2   6   5     5721.69     5719.04    237.00 o
   3   6   5     2309.16     2209.87     78.55 o
   4   6   5      148.89      150.74     17.92 o
   5   6   5     1482.11     1534.98     97.15 o
   6   6   5      278.61      264.12     42.04 o
   7   6   5       12.11       20.19     29.05 o
 -11   7   5      483.38      514.94     46.34 o
 -10   7   5     1338.94     1343.53     74.20 o
  -9   7   5      167.82      137.96     47.02 o
  -8   7   5      705.39      811.16     37.20 o
  -7   7   5     1731.22     1762.60     61.14 o
  -6   7   5      471.87      474.65     26.44 o
  -5   7   5      990.89      994.65     38.86 o
  -4   7   5     3303.22     3496.81    103.44 o
  -3   7   5     4180.94     4335.97    187.81 o
  -2   7   5       17.46       25.19     15.40 o
  -1   7   5     2484.60     2395.61    112.47 o
   0   7   5     1220.23     1244.89     67.84 o
   1   7   5      281.21      299.92     29.62 o
   2   7   5      771.59      728.55     47.57 o
   3   7   5     4740.55     4842.78    153.36 o
   4   7   5      914.99      931.72     71.57 o
   5   7   5       80.37       97.41     34.10 o
   6   7   5      872.25      877.65     73.10 o
   7   7   5      135.56      148.80     41.64 o
 -10   8   5      817.85      915.30     59.81 o
  -9   8   5     1710.53     1254.41     72.40 o
  -8   8   5       73.73      101.05     16.49 o
  -7   8   5      827.88      900.06     38.49 o
  -6   8   5     1399.35     1428.49     77.49 o
  -5   8   5      693.03      661.41     48.01 o
  -4   8   5      218.85      212.21     28.17 o
  -3   8   5     5606.28     5718.73    242.35 o
  -2   8   5     4095.38     4073.30    179.21 o
  -1   8   5        9.63       12.99     16.76 o
   0   8   5     2278.68     2254.23    108.60 o
   1   8   5      642.50      622.58     45.64 o
   2   8   5       39.99       19.26     17.73 o
   3   8   5      299.17      299.15     25.88 o
   4   8   5     1443.35     1300.57     91.18 o
   5   8   5      669.24      682.52     65.47 o
   6   8   5        3.14       15.45     31.16 o
  -9   9   5      852.40      808.19     57.70 o
  -8   9   5     1229.98     1344.06     77.98 o
  -7   9   5       31.32       51.69     22.20 o
  -6   9   5     1135.83     1212.20     72.53 o
  -5   9   5     1218.85     1206.19     71.57 o
  -4   9   5      106.56      111.46     23.52 o
  -3   9   5      726.36      642.76     47.57 o
  -2   9   5     5247.01     5299.93    228.49 o
  -1   9   5     1214.48     1197.94     70.03 o
   0   9   5      462.22      399.93     39.58 o
   1   9   5      995.36     1005.65     63.71 o
   2   9   5      353.63      360.23     28.77 o
   3   9   5        8.86       22.51     16.65 o
   4   9   5      416.26      448.72     55.11 o
   5   9   5      832.09      936.23     78.90 o
  -8  10   5     1358.26     1542.88     88.33 o
  -7  10   5     1247.03     1312.07     79.51 o
  -6  10   5        3.34        8.69     21.28 o
  -5  10   5      917.23      930.62     62.97 o
  -4  10   5      339.55      368.29     38.04 o
  -3  10   5      374.70      324.72     36.33 o
  -2  10   5      297.15      333.58     37.04 o
  -1  10   5     2669.51     2437.65    120.06 o
   0  10   5     1478.03     1500.67     85.52 o
   1  10   5      120.79      154.02     29.01 o
   2  10   5      730.26      713.48     42.97 o
   3  10   5      164.60      189.89     24.81 o
   4  10   5       11.01        5.57     28.70 o
  -7  11   5     1347.78     1392.24     84.12 o
  -6  11   5     1754.90     1895.81    102.24 o
  -5  11   5        0.61        4.43     19.66 o
  -4  11   5      883.05      978.97     67.05 o
  -3  11   5      809.41      810.82     59.55 o
  -2  11   5       17.18       13.95     19.53 o
  -1  11   5      362.78      375.88     41.47 o
   0  11   5     1370.43     1427.74     84.82 o
   1  11   5      740.80      770.23     61.21 o
   2  11   5        3.17       23.37     18.08 o
  -5  12   5     1104.46     1101.88     74.20 o
  -4  12   5        0.38       -4.21     20.19 o
  -3  12   5      456.99      461.67     46.12 o
  -2  12   5      429.88      417.92     44.63 o
  -1  12   5       18.00       14.88     21.59 o
  -3 -12   6      179.03      219.62     36.77 o
  -2 -12   6        8.11       23.17     24.75 o
  -1 -12   6      997.96      983.01     68.32 o
   0 -12   6     1062.99     1101.75     72.14 o
   1 -12   6      150.60      160.56     29.01 o
   2 -12   6      187.60      199.52     31.99 o
   3 -12   6      747.59      658.30     51.95 o
   4 -12   6      380.32      368.82     38.92 o
  -5 -11   6      104.92      115.67     31.64 o
  -4 -11   6       49.55       44.76     24.84 o
  -3 -11   6      327.36      351.75     39.40 o
  -2 -11   6      645.90      625.78     52.35 o
  -1 -11   6        4.66       11.32     19.18 o
   0 -11   6     2273.25     2247.38    113.52 o
   1 -11   6     2321.52     2458.98    120.85 o
   2 -11   6       36.81       38.83     19.26 o
   3 -11   6      288.92      247.71     31.20 o
   4 -11   6      929.73      879.63     58.10 o
   5 -11   6      384.07      249.94     29.93 o
   6 -11   6       82.75      112.38     29.93 o
  -6 -10   6      581.02      607.57     52.79 o
  -5 -10   6     1150.24     1263.98     79.64 o
  -4 -10   6      109.42      113.04     28.04 o
  -3 -10   6      169.52      189.74     31.16 o
  -2 -10   6      660.16      622.14     49.76 o
  -1 -10   6      496.46      471.23     42.61 o
   0 -10   6       31.68       18.08     18.87 o
   1 -10   6     2229.63     2188.45    108.56 o
   2 -10   6     2969.72     3034.78    140.42 o
   3 -10   6      150.99      164.13     19.63 o
   4 -10   6      379.60      404.53     27.51 o
   5 -10   6     1090.46      678.35     45.94 o
   6 -10   6      617.01      619.42     52.26 o
   7 -10   6      122.76      135.37     31.55 o
  -7  -9   6      247.69      314.75     41.73 o
  -6  -9   6        8.98       -1.40     21.11 o
  -5  -9   6      705.17      831.14     60.42 o
  -4  -9   6     1948.66     1751.45     94.12 o
  -3  -9   6      384.08      367.54     37.34 o
  -2  -9   6       99.55      102.64     23.65 o
  -1  -9   6     1497.05     1546.48     82.50 o
   0  -9   6     1059.84     1029.99     43.45 o
   1  -9   6        3.59        8.04     12.03 o
   2  -9   6     4669.77     4848.75    148.25 o
   3  -9   6     3901.12     3778.59    118.09 o
   4  -9   6       36.86       75.32     16.15 o
   5  -9   6      695.23      301.72     27.43 o
   6  -9   6      887.79      849.26     59.41 o
   7  -9   6      444.78      417.74     42.04 o
   8  -9   6      153.42      171.09     32.95 o
  -7  -8   6      446.90      453.11     45.64 o
  -6  -8   6      382.24      464.74     45.46 o
  -5  -8   6        3.12       -3.16     18.96 o
  -4  -8   6     2415.81     2421.41    118.35 o
  -3  -8   6     3530.27     3596.32    162.14 o
  -1  -8   6      967.09      994.55     40.77 o
   0  -8   6     2205.31     2183.49     73.44 o
   1  -8   6     2198.85     2082.64     71.11 o
   2  -8   6      123.96      104.56     15.65 o
   3  -8   6     7566.32     7698.19    220.00 o
   4  -8   6     5520.07     5434.36    159.45 o
   5  -8   6        4.88        3.60      7.00 o
   6  -8   6     1507.86     1365.78     76.66 o
   7  -8   6     1253.19     1202.15     72.53 o
   8  -8   6      297.22      280.35     36.60 o
  -8  -7   6      267.90      332.79     41.38 o
  -7  -7   6       28.29       65.51     26.07 o
  -5  -7   6      612.59      267.14     23.48 o
  -4  -7   6       14.21       23.44     11.01 o
  -3  -7   6     2948.58     3070.80    107.77 o
  -2  -7   6     6722.28     7044.34    139.91 o
  -1  -7   6      337.16      344.99     23.03 o
   0  -7   6     1324.74     1316.30     49.27 o
   1  -7   6     3319.84     3257.55    101.19 o
   2  -7   6     1366.57     1224.99    175.19 o
   3  -7   6     1098.21     1058.27     41.88 o
   4  -7   6     4953.53     4827.07    141.89 o
   6  -7   6       15.73       14.52     17.51 o
   7  -7   6      713.14      663.17     49.01 o
   8  -7   6     1787.92     1660.83     90.31 o
   9  -7   6      223.65      196.28     33.09 o
  -9  -6   6      333.29      356.88     38.57 o
  -8  -6   6      823.80      860.42    110.23 o
  -7  -6   6      835.99      785.60     65.75 o
  -6  -6   6       21.52       30.68      9.43 o
  -5  -6   6      963.51     1078.82     42.50 o
  -4  -6   6     3067.77     3049.99     93.30 o
  -3  -6   6      209.08      163.24     25.36 o
  -2  -6   6     6438.48     6385.47    238.01 o
  -1  -6   6    11206.15    11002.63    304.18 o
   0  -6   6      589.06      545.76     27.45 o
   1  -6   6      595.00      593.81     41.73 o
   2  -6   6     3331.72     3376.52    102.61 o
   3  -6   6     3358.65     3305.49    130.61 o
   4  -6   6      130.70      131.16     22.07 o
   5  -6   6     5101.96     4943.32    203.56 o
   6  -6   6     4559.72     4501.79    188.86 o
   7  -6   6      296.73      288.73     33.79 o
   8  -6   6     1289.82     1183.11     69.95 o
   9  -6   6     1092.21      978.84     64.77 o
 -10  -5   6      156.86      188.92     21.88 o
  -9  -5   6        8.01       29.61     17.60 o
  -8  -5   6     1097.36     1154.19     39.77 o
  -7  -5   6     1381.99     1520.26     47.43 o
  -6  -5   6      183.53      192.08     14.01 o
  -5  -5   6       58.88       57.96     12.16 o
  -4  -5   6     1489.47     1489.22     89.37 o
  -3  -5   6     3441.73     3703.98     89.03 o
  -2  -5   6       53.74       55.71      5.97 o
  -1  -5   6    10645.10    10996.30    303.44 o
   0  -5   6    10932.14    10701.95    295.86 o
   1  -5   6      306.27      267.96     18.84 o
   2  -5   6     1988.76     1877.77     61.52 o
   3  -5   6     5855.20     5974.14    169.56 o
   4  -5   6     2191.93     2202.35     69.53 o
   5  -5   6     1087.46     1005.61     58.76 o
   6  -5   6     7263.43     7137.87    283.91 o
   7  -5   6     2533.98     2434.01    114.13 o
   8  -5   6        4.19       24.92     19.53 o
   9  -5   6     1082.37     1038.34     64.94 o
 -10  -4   6      199.24      280.72     25.08 o
  -9  -4   6      577.71      599.24     32.23 o
  -8  -4   6       17.86       19.62     11.27 o
  -7  -4   6     1435.51     1548.51     46.62 o
  -6  -4   6     6738.12     6996.84    164.63 o
  -5  -4   6      273.72      301.29     15.79 o
  -4  -4   6      413.67      406.83     17.32 o
  -3  -4   6     4608.09     5055.46    164.67 o
  -2  -4   6     3852.41     3790.67     78.28 o
  -1  -4   6      394.13      378.27     21.24 o
   0  -4   6     9642.30     9511.14    263.58 o
   1  -4   6    12628.15    12628.32    346.16 o
   2  -4   6     1013.53     1037.40     40.19 o
   3  -4   6     2999.72     3116.80     92.66 o
   4  -4   6     5333.65     5276.04    124.22 o
   5  -4   6     1229.44     1205.89     46.42 o
   6  -4   6     1012.03      928.73     40.99 o
   7  -4   6     4633.97     4508.36    139.08 o
   8  -4   6     1795.87     1780.85     90.96 o
   9  -4   6       86.37       82.10     24.27 o
  10  -4   6      347.61      330.68     37.74 o
 -11  -3   6       83.15      133.13     26.68 o
 -10  -3   6        4.47       20.84     19.00 o
  -9  -3   6      337.21      351.04     33.17 o
  -8  -3   6     1183.68     1288.57     49.91 o
  -7  -3   6        1.92       10.13      9.41 o
  -6  -3   6     4271.63     4518.18    114.90 o
  -5  -3   6     4657.35     4924.12    117.61 o
  -4  -3   6      767.38      776.60     31.63 o
  -3  -3   6     1119.81     1156.29     41.27 o
  -2  -3   6     1218.50     1122.60     30.60 o
  -1  -3   6     7875.43     7950.27    221.70 o
   0  -3   6       25.75       30.02     20.23 o
   1  -3   6    18875.96    19276.14    430.49 o
   2  -3   6    10076.24     9802.96    271.17 o
   3  -3   6      435.07      518.08     19.02 o
   4  -3   6     3831.25     3687.07    200.40 o
   5  -3   6     2050.39     2088.72     69.92 o
   6  -3   6     1456.65     1269.40    109.02 o
   7  -3   6      319.52      283.00     24.27 o
   8  -3   6     3797.40     3712.77    119.78 o
   9  -3   6     1315.54     1279.63    136.75 o
  10  -3   6       38.87       36.58     18.80 o
 -11  -2   6     1039.48     1174.51     70.60 o
 -10  -2   6      125.13      131.82     25.23 o
  -9  -2   6       83.29       88.99     21.90 o
  -8  -2   6     1202.01     1305.66     67.66 o
  -7  -2   6     1008.20     1026.58     55.38 o
  -6  -2   6       18.10       22.99     13.30 o
  -5  -2   6     6096.42     6332.81    180.93 o
  -4  -2   6     8959.67     9043.56    250.99 o
  -3  -2   6      292.71      287.09     26.90 o
  -2  -2   6     4165.50     4424.05     89.82 o
  -1  -2   6     2986.87     2849.14     86.67 o
   0  -2   6     1911.03     1791.00     46.22 o
   1  -2   6      168.12      160.02      9.91 o
   2  -2   6     9168.02     9128.72    207.52 o
   3  -2   6    11848.09    12332.63    278.37 o
   4  -2   6      148.54      161.08     14.85 o
   5  -2   6     2013.74     1994.79     67.00 o
   6  -2   6     4476.05     4436.08    134.04 o
   7  -2   6      323.76      315.85     24.28 o
   8  -2   6      574.90      507.54     31.62 o
   9  -2   6     2268.99     2276.91     83.38 o
  10  -2   6      525.35      493.98     34.93 o
 -11  -1   6      529.32      574.66     48.14 o
 -10  -1   6     1705.81     1864.70     93.33 o
  -9  -1   6      621.69      662.38     46.43 o
  -8  -1   6      364.75      395.58     34.80 o
  -7  -1   6     1665.78     1633.58     77.19 o
  -6  -1   6     4190.78     4241.71    170.43 o
  -5  -1   6        2.25        1.71     11.06 o
  -4  -1   6    13147.99    12367.59    462.94 o
  -3  -1   6    19010.90    19568.04    725.26 o
  -2  -1   6       47.56       34.53      6.67 o
  -1  -1   6     2459.28     2603.48    110.80 o
   0  -1   6     4874.29     5012.43    199.88 o
   1  -1   6     5263.56     5510.84    157.21 o
   2  -1   6      206.46      214.10     15.04 o
   3  -1   6    11183.11    11406.63    315.50 o
   4  -1   6     8949.09     9197.94    257.83 o
   5  -1   6        9.95       18.13     10.97 o
   6  -1   6     1796.73     1723.66     63.28 o
   7  -1   6     1634.76     1640.79     61.58 o
   8  -1   6      319.70      314.80     25.56 o
   9  -1   6      186.62      179.55     23.14 o
  10  -1   6     1248.76     1189.72    123.70 o
 -11   0   6        6.25        7.55     21.02 o
 -10   0   6      954.71     1005.43     60.69 o
  -9   0   6     2130.96     2104.86     98.99 o
  -8   0   6      830.75      815.91     49.15 o
  -7   0   6     1317.35     1316.77     66.26 o
  -6   0   6     2823.60     2813.88    118.04 o
  -5   0   6     2294.17     2130.66     91.27 o
  -4   0   6      932.16      872.74     44.67 o
  -3   0   6    17043.38    17237.10    639.73 o
  -2   0   6     8609.46     8834.41    194.93 o
  -1   0   6      264.65      390.10     28.48 o
   0   0   6     5630.40     5901.54    230.86 o
   1   0   6    10217.63    11055.92    419.19 o
   2   0   6     1214.67     1132.22     40.76 o
   3   0   6     2623.66     2491.83     77.95 o
   4   0   6     9547.98     9609.41    269.50 o
   5   0   6     2481.73     2053.46     69.07 o
   6   0   6      103.67      113.70     15.99 o
   7   0   6     1456.86     1453.50     56.45 o
   8   0   6     1190.00     1171.21     50.55 o
   9   0   6      390.84      395.77     47.08 o
 -12   1   6      207.90      294.75     37.61 o
 -11   1   6      916.69      870.06     58.49 o
 -10   1   6      104.74       97.20     22.82 o
  -9   1   6     1959.90     1988.80     94.91 o
  -8   1   6     6524.57     6882.48    270.92 o
  -7   1   6       96.26      103.08     18.87 o
  -6   1   6      502.13      543.94     36.42 o
  -5   1   6     2834.83     2964.57    121.72 o
  -4   1   6     3075.92     3110.73    125.81 o
  -3   1   6        2.79        5.92      8.34 o
  -2   1   6     9076.55     8814.13    193.12 o
  -1   1   6    14114.52    15580.48    581.02 o
   0   1   6      591.10      615.95     37.17 o
   1   1   6     2646.56     2699.31    114.05 o
   2   1   6     5952.64     6126.77    175.20 o
   3   1   6      432.58      441.14     17.37 o
   4   1   6      318.53      303.80     20.34 o
   5   1   6     3642.63     3508.13    108.60 o
   6   1   6     2637.18     2556.59     84.47 o
   7   1   6        9.50       20.53     13.57 o
   8   1   6      266.23      305.92     49.43 o
   9   1   6      757.07      782.10     42.55 o
 -12   2   6        1.77       12.29     23.17 o
 -11   2   6      369.96      312.96     34.45 o
 -10   2   6     1199.12     1196.62     67.58 o
  -9   2   6       13.73       25.01     19.31 o
  -8   2   6     3531.57     3630.94    152.18 o
  -7   2   6     4259.24     4405.87    178.59 o
  -6   2   6      927.50      960.37     51.47 o
  -5   2   6      655.46      650.13     37.87 o
  -4   2   6     4938.64     5182.55    200.53 o
  -3   2   6     8539.15     8289.78    311.99 o
  -2   2   6      702.47      690.94     35.02 o
  -1   2   6    17951.48    17530.02    379.92 o
   2   2   6     2788.38     2810.40    199.66 o
   3   2   6     3592.02     3568.21     86.93 o
   4   2   6     2606.97     2519.15     81.33 o
   5   2   6      253.54      288.13     21.47 o
   6   2   6     4323.23     4283.42    131.01 o
   7   2   6     2076.30     2079.99     73.94 o
   8   2   6       35.92       30.50     13.54 o
   9   2   6      235.75      240.25     43.75 o
 -12   3   6       38.20       47.04     25.01 o
 -11   3   6       47.01       57.48     23.56 o
 -10   3   6      327.89      351.57     35.67 o
  -9   3   6      864.32      862.12     53.10 o
  -8   3   6       27.59       18.39     17.46 o
  -7   3   6     4022.66     4040.08    165.08 o
  -6   3   6     5092.07     5407.97    213.13 o
  -5   3   6     1028.52     1029.52     51.03 o
  -4   3   6     2564.17     2592.46    105.97 o
  -3   3   6     5163.54     5262.85    202.03 o
  -2   3   6     1218.19     1218.69     53.58 o
  -1   3   6      740.22      705.60     18.35 o
   0   3   6    10011.63    10312.64    281.64 o
   1   3   6     5132.90     5738.55    264.84 o
   2   3   6      124.86      146.98     12.15 o
   3   3   6     1335.06     1257.13     84.51 o
   4   3   6     1348.63      847.82     44.28 o
   5   3   6      511.19      357.79    110.75 o
   6   3   6      101.28      133.35     32.73 o
   7   3   6     2191.22     2274.15    127.21 o
   8   3   6      733.95      704.33     64.50 o
   9   3   6       31.65       27.29     28.57 o
 -11   4   6      106.02      125.81     27.91 o
 -10   4   6       74.76      102.55     24.09 o
  -9   4   6      664.63      339.99     30.67 o
  -8   4   6     1825.49     1943.21     66.21 o
  -7   4   6        0.25        3.91     14.57 o
  -6   4   6     6368.88     6533.50    185.40 o
  -5   4   6     6905.10     7354.12    206.31 o
  -4   4   6      163.61      160.46     13.07 o
  -3   4   6     1913.57     1947.99     60.78 o
  -2   4   6     6355.00     6741.12    186.89 o
  -1   4   6     1566.08     1521.95     48.36 o
   0   4   6      793.23      762.18     19.31 o
   1   4   6     8557.93     8814.14    377.75 o
   2   4   6     5884.84     4934.97    714.75 o
   3   4   6      539.01      496.12     35.32 o
   5   4   6     1324.30     1172.71     79.82 o
   6   4   6      425.96      416.43     47.57 o
   7   4   6      274.68      331.65     45.90 o
   8   4   6     1175.16     1169.85     88.59 o
 -11   5   6      845.19      884.02     60.29 o
 -10   5   6      314.47      335.91     35.85 o
  -9   5   6      294.87      293.35     75.28 o
  -8   5   6      708.35      749.18     34.43 o
  -7   5   6     1239.65     1331.27     51.47 o
  -6   5   6       66.12       44.57     18.14 o
  -5   5   6     4702.60     4752.71    137.53 o
  -4   5   6     7119.26     7009.93    359.18 o
  -3   5   6      672.26      628.48     26.35 o
  -2   5   6     1456.39     1384.10     45.13 o
  -1   5   6     4674.91     4814.77    135.45 o
   0   5   6     2214.96     2252.55     67.01 o
   1   5   6      178.16      189.65     22.34 o
   2   5   6     5495.03     5401.43    223.31 o
   3   5   6     3810.36     3681.26    118.37 o
   4   5   6       66.66       58.89     27.07 o
   5   5   6     1254.08     1218.91     85.22 o
   6   5   6      743.94      758.04     65.12 o
   7   5   6      360.19      373.99     51.16 o
   8   5   6      155.82      181.53     43.22 o
 -11   6   6      697.56      808.45     58.67 o
 -10   6   6     1259.49     1399.31     76.31 o
  -9   6   6       49.02       68.12     14.95 o
  -8   6   6       67.47       63.88     14.12 o
  -7   6   6     1019.32     1130.69     44.35 o
  -6   6   6     1111.15     1107.47     43.10 o
  -5   6   6       23.12       28.32     10.71 o
  -4   6   6     3545.57     3772.85    112.93 o
  -3   6   6     6101.45     6331.25    177.30 o
  -2   6   6      102.25      116.94     20.23 o
  -1   6   6      746.47      696.43     45.72 o
   0   6   6     2538.41     2294.56    106.28 o
   1   6   6     1268.46      985.21     56.91 o
   2   6   6      330.29      278.07     27.78 o
   3   6   6     3017.88     2754.05    140.53 o
   4   6   6     1406.88     1290.09     88.11 o
   5   6   6       22.05       21.46     28.35 o
   6   6   6      528.35      537.32     59.37 o
   7   6   6      325.11      276.67     48.27 o
 -10   7   6     1011.94     1157.52     69.29 o
  -9   7   6     1670.77     1896.06     67.62 o
  -8   7   6      106.58      110.54     16.31 o
  -7   7   6      186.21      231.07     28.90 o
  -6   7   6     2520.82     2569.57    165.45 o
  -5   7   6     1763.62     1800.34     60.03 o
  -4   7   6      258.47      294.57     32.25 o
  -3   7   6     5070.50     5244.16    225.02 o
  -2   7   6     4463.19     4625.53    200.36 o
  -1   7   6      247.92      212.34     25.67 o
   0   7   6     1755.15     1643.94     84.21 o
   1   7   6     2632.08     2493.77    115.76 o
   2   7   6     1208.83     1175.47     66.08 o
   3   7   6      405.12      357.97     27.96 o
   4   7   6     2577.32     2555.29    142.83 o
   5   7   6     1100.36     1093.72     85.83 o
   6   7   6       43.76       55.95     33.79 o
 -10   8   6       41.64       51.12     22.60 o
  -9   8   6      817.16      857.40     40.40 o
  -8   8   6     1619.07     1815.03     65.05 o
  -7   8   6      268.83      326.03     36.38 o
  -6   8   6      327.02      352.27     36.86 o
  -5   8   6     1169.35     1191.66     71.04 o
  -4   8   6      945.42      946.94     59.41 o
  -3   8   6      209.38      224.01     28.04 o
  -2   8   6     1695.98     1729.42     89.96 o
  -1   8   6     1905.70     1945.05     98.07 o
   0   8   6      225.01      224.01     28.57 o
   1   8   6      417.00      361.84     37.08 o
   2   8   6     1137.87     1104.12     66.61 o
   3   8   6      836.75      791.56     42.93 o
   4   8   6      162.23      165.52     40.77 o
   5   8   6     1474.46     1365.87     99.83 o
  -9   9   6        1.28        8.78     21.06 o
  -8   9   6      957.52      997.84     65.47 o
  -7   9   6     1171.87     1304.92     76.00 o
  -6   9   6      243.49      201.85     30.37 o
  -5   9   6      131.22      129.58     26.11 o
  -4   9   6     1015.80      980.91     62.71 o
  -3   9   6     1160.38     1132.56     69.16 o
  -2   9   6        3.51        0.39     16.89 o
  -1   9   6     1989.13     1912.27     99.48 o
   0   9   6     2057.37     2127.15    107.99 o
   1   9   6        1.60        9.13     18.56 o
   2   9   6      173.49      176.27     23.08 o
   3   9   6      555.21      577.48     38.57 o
   4   9   6      345.77      347.97     50.81 o
  -8  10   6       22.38       39.71     24.27 o
  -7  10   6     1064.06     1041.77     69.16 o
  -6  10   6     1057.75     1143.79     71.66 o
  -5  10   6       57.25       35.63     21.11 o
  -4  10   6      182.35      197.46     30.54 o
  -3  10   6      886.22      883.71     60.82 o
  -2  10   6      774.17      753.12     56.08 o
  -1  10   6        8.95       38.70     22.69 o
   0  10   6     2276.72     2375.43    119.75 o
   1  10   6     1070.21     1113.29     71.31 o
   2  10   6       29.52       30.24     22.44 o
   3  10   6      372.77      302.86     50.55 o
  -6  11   6      749.59      773.83     60.77 o
  -5  11   6     1245.14     1363.19     82.45 o
  -4  11   6        7.99       -6.14     20.36 o
  -3  11   6      295.03      302.16     37.17 o
  -2  11   6      442.69      462.19     46.12 o
  -1  11   6      404.50      454.51     47.08 o
   0  11   6       81.60       96.05     28.57 o
   1  11   6      832.66      877.74     64.64 o
  -2 -12   7     1217.80     1324.23     84.34 o
  -1 -12   7        4.66       13.82     21.68 o
   0 -12   7      340.69      381.80     42.56 o
   1 -12   7      752.51      767.95     58.45 o
   2 -12   7      155.78      181.67     30.28 o
   3 -12   7       72.69       81.31     24.27 o
   4 -12   7     1088.44     1086.61     69.68 o
  -4 -11   7      243.67      241.26     37.61 o
  -3 -11   7       11.81        0.88     19.75 o
  -2 -11   7      998.38     1069.10     69.73 o
  -1 -11   7     1655.80     1624.90     91.05 o
   0 -11   7       77.02      109.88     27.16 o
   1 -11   7     1143.73     1116.23     69.77 o
   2 -11   7      792.97      850.40     58.54 o
   3 -11   7      365.74      387.86     39.23 o
   4 -11   7      252.07      277.72     33.09 o
   5 -11   7     2077.03     2121.93    115.84 o
  -6 -10   7       75.53       84.78     29.88 o
  -5 -10   7      222.40      184.12     32.95 o
  -4 -10   7      482.94      538.37     49.80 o
  -3 -10   7      395.66      436.83     41.69 o
  -2 -10   7        8.28       16.19     21.28 o
  -1 -10   7     1500.01     1433.97     80.96 o
   0 -10   7     2354.89     2392.23    117.86 o
   1 -10   7      334.67      337.62     35.32 o
   2 -10   7     1236.33     1229.82     51.78 o
   3 -10   7     1366.66     1305.80     54.23 o
   4 -10   7      332.89      307.24     25.07 o
   5 -10   7      176.72      219.67     35.19 o
   6 -10   7     2122.97     2134.66    111.54 o
   7 -10   7     1614.53     1493.56     89.69 o
  -7  -9   7      208.15      261.13     39.62 o
  -6  -9   7      799.02      835.84     63.45 o
  -5  -9   7      113.09      101.01     26.33 o
  -4  -9   7      717.54      751.23     54.72 o
  -3  -9   7      758.67      756.02     54.68 o
  -2  -9   7      318.36      307.08     33.79 o
  -1  -9   7      102.88       35.18     18.16 o
   0  -9   7     2768.03     2728.66     89.86 o
   1  -9   7     3286.42     3264.08    104.61 o
   2  -9   7        9.60       16.05     12.56 o
   3  -9   7     1178.73     1187.76     49.69 o
   4  -9   7     1919.96     1895.62     68.23 o
   5  -9   7       98.85      104.17     26.42 o
   6  -9   7      275.99      302.95     38.26 o
   7  -9   7     2068.54     2096.44    110.36 o
  -8  -8   7      137.67      170.04     35.06 o
  -7  -8   7        1.12      -14.88     21.72 o
  -6  -8   7      458.21      453.94     46.25 o
  -5  -8   7     1484.68     1458.81     82.54 o
  -4  -8   7      372.39      377.72     38.04 o
  -3  -8   7      615.72      283.07     27.07 o
  -2  -8   7     1435.56     1280.59     40.25 o
  -1  -8   7      744.12      784.94     46.25 o
   0  -8   7      167.35      136.45     17.26 o
   1  -8   7     3141.28     3182.82    101.18 o
   2  -8   7     3257.32     3307.26    105.22 o
   3  -8   7      223.05      208.85     19.68 o
   4  -8   7     1269.89     1294.25     77.95 o
   5  -8   7     1623.47     1603.75     87.19 o
   6  -8   7      176.64      165.61     30.06 o
   7  -8   7      391.83      455.30     43.84 o
   8  -8   7     1628.72     1637.23     92.76 o
  -8  -7   7      697.53      744.78     64.86 o
  -7  -7   7      357.63      396.28     43.53 o
  -6  -7   7      215.05      117.40     44.93 o
  -5  -7   7     2334.42     2207.67    114.42 o
  -4  -7   7     2167.76     2115.36     70.62 o
  -3  -7   7       35.35       87.78     19.79 o
  -2  -7   7      577.70      589.63     21.75 o
  -1  -7   7     1915.69     1814.14     63.09 o
   0  -7   7     1171.00     1233.60     48.43 o
   1  -7   7       87.41       62.74     19.35 o
   2  -7   7     5425.67     5827.64    170.70 o
   3  -7   7     6945.19     7026.30    201.38 o
   4  -7   7      211.17      213.04     26.88 o
   5  -7   7     2846.99     2840.03    130.98 o
   6  -7   7     1776.07     1654.43     87.10 o
   7  -7   7      129.68       97.85     25.32 o
   8  -7   7      323.48      391.15     42.13 o
  -9  -6   7       57.21       31.38     12.03 o
  -8  -6   7      230.35      236.51     69.88 o
  -7  -6   7      865.56      986.77     43.35 o
  -6  -6   7      408.85      372.12     24.16 o
  -5  -6   7       65.67       80.38     14.20 o
  -4  -6   7     4050.25     4230.13    187.24 o
  -3  -6   7     3222.53     3373.35    103.07 o
  -2  -6   7       80.60       86.95      9.70 o
  -1  -6   7     2484.56     2451.81     79.27 o
   0  -6   7     2994.94     2937.41    101.89 o
   1  -6   7      383.85      380.82     23.94 o
   2  -6   7      864.03      818.17     35.79 o
   3  -6   7     6110.75     6091.00    175.29 o
   4  -6   7     4158.68     4078.69    173.77 o
   5  -6   7        4.57       -7.37     14.48 o
   6  -6   7     2098.65     2007.01    100.00 o
   7  -6   7     1204.99     1184.38     71.00 o
   8  -6   7       67.85       64.50     24.88 o
   9  -6   7      411.68      400.54     43.09 o
 -10  -5   7      249.33      254.73     32.95 o
  -9  -5   7      918.72     1042.31     45.87 o
  -8  -5   7      109.09      136.56     14.83 o
  -7  -5   7      242.85      262.24     23.19 o
  -6  -5   7     1028.85      961.31     67.00 o
  -5  -5   7     1440.06     1366.24     97.73 o
  -4  -5   7       20.60       26.47      7.49 o
  -3  -5   7     5022.92     4776.34    289.18 o
  -2  -5   7     7392.94     7508.52    149.07 o
  -1  -5   7     1207.08     1082.92     42.03 o
   0  -5   7     4608.35     4471.82    132.02 o
   1  -5   7     4245.68     4399.37    130.79 o
   2  -5   7      748.33      741.51     32.79 o
   3  -5   7      665.72      613.23     28.29 o
   4  -5   7     5982.31     3692.59    154.90 o
   5  -5   7     5283.66     5059.38    208.56 o
   6  -5   7       18.50       30.37     19.70 o
   7  -5   7     1011.83      880.64     56.74 o
   8  -5   7     1070.78      973.05     63.54 o
   9  -5   7      126.71       99.35     28.26 o
 -10  -4   7       14.03       10.31     19.97 o
  -9  -4   7      725.28      824.69     53.58 o
  -8  -4   7     1685.65     1773.08     65.38 o
  -7  -4   7      398.16      415.23     21.63 o
  -6  -4   7     1000.81     1027.34     33.88 o
  -5  -4   7     1851.50     1814.71     49.84 o
  -4  -4   7     1935.65     1882.41     62.97 o
  -3  -4   7       40.45       49.51      7.66 o
  -2  -4   7     8563.77     8480.47    167.96 o
  -1  -4   7    12458.13    12279.54    338.63 o
   0  -4   7      237.48      268.73     19.00 o
   1  -4   7     4440.87     4709.28    138.07 o
   2  -4   7     4163.89     4124.53    121.49 o
   3  -4   7      312.01      323.33     28.44 o
   4  -4   7      114.64      102.58     13.83 o
   5  -4   7     5448.89     5210.04    154.18 o
   6  -4   7     5686.20     5284.98    452.61 o
   7  -4   7       37.39       25.55     18.45 o
   8  -4   7     1095.10     1096.40     50.62 o
   9  -4   7     1147.02      995.12     64.15 o
 -11  -3   7      181.35      274.17     35.24 o
 -10  -3   7      254.54      244.11     31.37 o
  -9  -3   7       37.51       37.78     18.61 o
  -8  -3   7     1490.51     1593.48     79.51 o
  -7  -3   7     2940.79     3043.20    130.24 o
  -6  -3   7      519.59      498.09     28.54 o
  -5  -3   7     1883.72     1960.46     66.01 o
  -4  -3   7     3401.88     3548.44    107.45 o
  -3  -3   7      253.61      261.12     12.84 o
  -2  -3   7       39.96       21.46      6.65 o
  -1  -3   7     9150.73     8775.60    262.84 o
   0  -3   7     9924.48    10322.34    285.46 o
   1  -3   7       93.89       81.82      7.38 o
   2  -3   7     3178.97     3026.65    101.54 o
   3  -3   7     4443.39     4629.85    110.27 o
   4  -3   7      255.41      279.54     20.41 o
   5  -3   7     1119.79     1036.30     42.87 o
   6  -3   7     5524.98     5414.44    162.00 o
   7  -3   7     2270.66     2078.93     74.63 o
   8  -3   7       32.89       17.08     16.17 o
   9  -3   7     1213.02     1176.83     54.53 o
 -11  -2   7      290.75      375.05     38.22 o
 -10  -2   7      515.09      526.22     43.27 o
  -9  -2   7      267.99      265.70     30.54 o
  -8  -2   7       83.59      105.66     21.68 o
  -7  -2   7     1490.23     1400.14     69.73 o
  -6  -2   7     5258.80     5176.01    205.32 o
  -5  -2   7      623.58      636.66     38.92 o
  -4  -2   7      827.30      804.48     40.26 o
  -3  -2   7     9929.35    10035.89    278.08 o
  -2  -2   7     4055.34     4074.34     84.74 o
  -1  -2   7     1120.42     1123.07     49.21 o
   0  -2   7    13676.59    13828.40    311.46 o
   1  -2   7    19954.04    20610.58    461.06 o
   2  -2   7       77.27      100.89      9.48 o
   3  -2   7     5224.50     5307.26    153.78 o
   4  -2   7     4540.77     4607.07    136.77 o
   5  -2   7      646.02      634.41     38.44 o
   6  -2   7     1925.78     1824.24     65.56 o
   7  -2   7     3301.07     3098.41    101.90 o
   8  -2   7     2105.38     1913.43     72.08 o
   9  -2   7       17.61       31.84     17.86 o
 -11  -1   7      163.95      174.69     29.31 o
 -10  -1   7       81.05      113.12     25.06 o
  -9  -1   7      559.69      633.50     45.68 o
  -8  -1   7      496.51      420.24     36.38 o
  -7  -1   7      133.97      152.22     22.95 o
  -6  -1   7     3878.68     3812.38    155.47 o
  -5  -1   7     6275.54     6295.89    245.20 o
  -4  -1   7      319.34      333.23     26.02 o
  -3  -1   7     1620.05     1531.21     70.03 o
  -2  -1   7     4676.45     4444.18    175.76 o
  -1  -1   7      605.83      560.57     37.43 o
   0  -1   7      787.69      743.77     44.85 o
   1  -1   7     8414.82     8698.46    243.92 o
   2  -1   7     8345.21     8311.30    233.92 o
   3  -1   7      283.48      337.63     22.20 o
   4  -1   7     4047.36     3885.72    117.48 o
   5  -1   7     1605.17     1559.63    118.98 o
   6  -1   7      164.42      173.82     18.89 o
   7  -1   7      783.53      779.75     39.28 o
   8  -1   7     2522.70     2501.05     88.08 o
   9  -1   7      833.52      754.95     42.28 o
 -11   0   7      760.88      826.84     57.00 o
 -10   0   7       96.18      103.12     24.31 o
  -9   0   7       71.72       86.75     21.94 o
  -8   0   7     1631.63     1640.39     80.26 o
  -7   0   7     1323.92     1270.69     65.65 o
  -6   0   7       23.87       41.20     14.31 o
  -5   0   7     6161.90     6182.24    240.77 o
  -4   0   7    10641.40    10092.65    381.28 o
  -3   0   7     1552.19     1573.16     70.91 o
  -2   0   7     5421.12     5422.44    123.45 o
  -1   0   7     8386.45     8780.40    337.18 o
   0   0   7      858.18     1000.91     53.93 o
   1   0   7     2766.12     3153.65    134.05 o
   2   0   7     7155.46     6912.50    197.12 o
   3   0   7     6816.94     7001.76    200.12 o
   4   0   7       76.09      101.40     14.39 o
   5   0   7     1362.14     1347.24     51.52 o
   6   0   7     2021.98     2184.68     75.84 o
   7   0   7      172.93      169.15     25.96 o
   8   0   7      621.26      633.09     36.83 o
   9   0   7     1943.30     1894.10     74.07 o
 -11   1   7      759.16      831.89     57.53 o
 -10   1   7     1513.57     1521.25     81.09 o
  -9   1   7       91.80       73.37     20.45 o
  -8   1   7      740.18      829.87     51.56 o
  -7   1   7     2105.21     2139.75     96.89 o
  -6   1   7     1889.59     1654.51     76.66 o
  -5   1   7     1587.93     1527.09     70.25 o
  -4   1   7     7524.69     7588.65    289.44 o
  -3   1   7    12236.04    12030.94    451.09 o
  -2   1   7        5.22        9.80      5.88 o
  -1   1   7     6847.49     7084.82    274.08 o
   0   1   7     4001.25     4251.19    171.88 o
   1   1   7     1541.75     1790.63     83.29 o
   2   1   7     1405.02     1376.92     50.10 o
   3   1   7    13099.39    13511.03    305.46 o
   4   1   7     7841.78     7073.04    597.19 o
   5   1   7      511.09      455.26     27.74 o
   6   1   7     2794.33     2634.24     88.06 o
   7   1   7      744.86      736.68     38.20 o
   8   1   7        4.74        0.95     14.30 o
   9   1   7      448.83      455.72     43.90 o
 -11   2   7       54.93       51.30     23.48 o
 -10   2   7     1299.69     1301.98     71.96 o
  -9   2   7     2203.68     2184.81    102.64 o
  -8   2   7      545.81      516.69     38.48 o
  -7   2   7     1119.43     1070.68     57.22 o
  -6   2   7     3035.00     2639.90    112.73 o
  -5   2   7      882.99      771.73     41.99 o
  -4   2   7      165.01      123.66     16.59 o
  -3   2   7     8935.51     8699.27    328.93 o
  -2   2   7    11754.85    11284.36    422.83 o
  -1   2   7      526.19      554.35     19.41 o
   0   2   7     4033.35     4425.70    176.93 o
   1   2   7     5870.20     6217.39    185.77 o
   2   2   7      565.58      582.64     22.62 o
   3   2   7     1592.40     1602.44     44.86 o
   4   2   7     9952.57    10160.46    287.19 o
   5   2   7     1257.91     1147.99     46.84 o
   6   2   7       50.07       43.20     23.39 o
   7   2   7      879.50      588.09     40.72 o
   8   2   7      252.53      256.17     44.41 o
   9   2   7       18.58       34.80     33.26 o
 -11   3   7      384.03      410.59     39.98 o
 -10   3   7       30.22       20.58     20.05 o
  -9   3   7      767.04      831.36     54.02 o
  -8   3   7     5297.15     5295.85    213.52 o
  -7   3   7      674.75      669.66     43.88 o
  -6   3   7     1607.27     1252.35     61.61 o
  -5   3   7     3800.85     3834.24    154.11 o
  -4   3   7      936.28      821.18     42.56 o
  -3   3   7      166.85      143.14     15.31 o
  -2   3   7     6110.01     5775.33    221.07 o
  -1   3   7    14460.21    14075.84    268.28 o
   0   3   7      156.73      166.84     13.80 o
   1   3   7     2977.99     2878.28    219.99 o
   2   3   7     2710.73     2919.11     86.88 o
   3   3   7      575.05      599.42     23.70 o
   5   3   7     2860.15     2603.34    137.35 o
   6   3   7     1979.68     1932.89    114.48 o
   7   3   7        1.19       -0.79     25.32 o
   8   3   7      554.40      530.52     59.72 o
 -11   4   7      462.14      444.73     42.56 o
 -10   4   7      356.50      341.83     35.81 o
  -9   4   7       19.14       32.29     12.98 o
  -8   4   7     2079.56     2138.28     72.21 o
  -7   4   7     4208.15     4266.75    127.51 o
  -6   4   7      203.15      192.55     17.38 o
  -5   4   7     2063.63     1966.31     64.44 o
  -4   4   7     2712.68     2689.82     82.67 o
  -3   4   7     1294.57     1307.03     45.14 o
  -2   4   7     1298.86     1227.47     69.70 o
  -1   4   7    10956.31    10747.65    293.69 o
   0   4   7     5549.41     5213.13    108.16 o
   1   4   7        8.10        6.95      8.29 o
   2   4   7     3262.34     3151.28    136.82 o
   3   4   7     1132.05     1116.63     45.83 o
   4   4   7      275.25      260.43     39.14 o
   5   4   7      776.96      712.80     63.50 o
   6   4   7     2418.89     2443.18    135.63 o
   7   4   7     1318.26     1204.70     88.99 o
   8   4   7       15.54       31.73     29.66 o
 -11   5   7      130.93      165.43     30.06 o
 -10   5   7      768.60      775.41     51.91 o
  -9   5   7      332.57      390.85     27.71 o
  -8   5   7        1.75        8.09     11.56 o
  -7   5   7     2413.68     2507.47     80.97 o
  -6   5   7     5039.37     4862.52    142.29 o
  -5   5   7      994.02     1011.05     39.20 o
  -4   5   7     2599.82     2388.85     74.63 o
  -3   5   7     3129.80     3075.34     92.01 o
  -2   5   7      690.23      653.14     61.92 o
  -1   5   7      575.78      496.40     21.68 o
   0   5   7     5569.60     5660.94    236.43 o
   1   5   7     4032.60     4074.79    175.57 o
   2   5   7      325.34      307.30     29.18 o
   3   5   7     1532.24     1546.58     99.35 o
   4   5   7     1507.03     1439.50     93.64 o
   5   5   7        8.45       -6.54     22.42 o
   6   5   7      286.61      278.42     43.84 o
   7   5   7     1114.10     1117.15     87.23 o
 -11   6   7       63.51       80.13     26.11 o
 -10   6   7      217.03      244.46     32.21 o
  -9   6   7      485.31      482.17     29.28 o
  -8   6   7      415.23      454.66     27.93 o
  -7   6   7      305.36      328.64     23.36 o
  -6   6   7     1974.89     2046.62     68.21 o
  -5   6   7     3634.43     3696.51    110.87 o
  -4   6   7      212.73      212.54     15.99 o
  -3   6   7     1563.24     1549.29     52.08 o
  -2   6   7     2151.67     2116.23    102.55 o
  -1   6   7      713.92      730.83     49.23 o
   0   6   7     1266.76     1335.94     72.32 o
   1   6   7     5244.40     5023.84    212.73 o
   2   6   7     2570.07     2655.47    121.94 o
   3   6   7      203.35      188.36     20.65 o
   4   6   7      637.58      583.30     60.20 o
   5   6   7      436.31      454.25     56.25 o
   6   6   7        9.11        5.05     25.85 o
 -10   7   7      173.91      226.20     31.90 o
  -9   7   7      388.43      435.70     28.72 o
  -8   7   7      762.12      822.54     38.06 o
  -7   7   7      286.06      316.80     47.02 o
  -6   7   7       74.70       76.49     13.62 o
  -5   7   7     2431.48     2445.99    119.18 o
  -4   7   7     3163.14     3303.54    151.65 o
  -3   7   7      393.20      385.67     37.87 o
  -2   7   7     1138.83     1224.22     70.87 o
  -1   7   7     1763.07     1669.83     87.10 o
   0   7   7      115.53      112.95     22.16 o
   1   7   7      292.04      297.16     31.46 o
   2   7   7     2919.15     2701.28    125.28 o
   3   7   7      967.62      875.70     44.07 o
   4   7   7       15.67       14.92     28.65 o
   5   7   7      316.54      343.72     51.65 o
   6   7   7      234.39      221.07     47.26 o
 -10   8   7      960.38      403.74     40.33 o
  -9   8   7       85.01      111.32     18.16 o
  -8   8   7      553.18      581.68     49.67 o
  -7   8   7      826.69      863.92     59.37 o
  -6   8   7      188.31      181.58     30.10 o
  -5   8   7       70.14       56.74     22.64 o
  -4   8   7     3073.83     3189.46    149.19 o
  -3   8   7     3222.50     3260.02    151.12 o
  -2   8   7        6.23       18.34     16.67 o
  -1   8   7      852.14      874.85     58.19 o
   0   8   7      946.49     1025.93     63.80 o
   1   8   7      212.03      241.91     30.54 o
   2   8   7      205.16      244.77     30.89 o
   3   8   7     2053.32     2084.28    127.43 o
   4   8   7     1085.55     1120.88     88.81 o
   5   8   7        7.36        3.16     29.18 o
  -9   9   7      920.16     1001.27     67.49 o
  -8   9   7       78.27       82.98     25.71 o
  -7   9   7      421.57      402.87     41.07 o
  -6   9   7      813.45      841.85     59.63 o
  -5   9   7      147.97      149.06     28.13 o
  -4   9   7      244.28      250.86     33.57 o
  -3   9   7     2707.45     2584.96    126.68 o
  -2   9   7     1444.47     1393.12     80.48 o
  -1   9   7       14.29       19.00     18.78 o
   0   9   7      407.66      397.12     39.49 o
   1   9   7      442.53      436.66     42.56 o
   2   9   7      149.82      136.30     22.36 o
   3   9   7      296.57      355.91     52.96 o
   4   9   7      936.85      981.78     84.56 o
  -8  10   7     1056.71     1065.86     71.96 o
  -7  10   7      122.51      180.83     32.87 o
  -6  10   7      402.84      442.01     44.80 o
  -5  10   7      423.21      478.12     46.29 o
  -4  10   7      175.84      156.13     30.15 o
  -3  10   7       63.13       83.33     26.42 o
  -2  10   7     1492.15     1441.96     84.56 o
  -1  10   7     1129.27     1122.73     71.88 o
   0  10   7       29.17       40.68     23.13 o
   1  10   7      325.02      380.31     41.73 o
   2  10   7      290.81      341.34     34.73 o
  -6  11   7       34.01       44.67     26.46 o
  -5  11   7      261.20      267.45     36.25 o
  -4  11   7      333.29      388.17     43.22 o
  -3  11   7      144.42      153.85     30.63 o
  -2  11   7       99.31       90.83     28.39 o
  -1  11   7      778.40      794.06     59.85 o
   0  11   7     1004.36     1091.22     74.68 o
  -2 -12   8      569.56      573.96     53.93 o
  -1 -12   8     1068.13     1196.31     78.06 o
   0 -12   8      120.77      125.63     29.36 o
   1 -12   8      120.07      145.11     31.20 o
   2 -12   8      338.75      345.12     39.76 o
   3 -12   8      828.93      842.86     61.04 o
  -4 -11   8      311.82      345.34     42.52 o
  -3 -11   8      573.73      522.27     48.97 o
  -2 -11   8       22.75       76.40     26.85 o
  -1 -11   8     1313.29     1335.15     81.09 o
   0 -11   8     1930.34     2000.12    105.44 o
   1 -11   8      145.32      182.46     31.51 o
   2 -11   8      117.89      136.07     27.95 o
   3 -11   8      790.04      812.58     57.53 o
   4 -11   8      673.01      771.06     50.99 o
   5 -11   8        1.03       38.18     28.35 o
  -6 -10   8      712.27      780.77     64.33 o
  -5 -10   8      161.35      176.49     33.52 o
  -4 -10   8       33.97       25.41     23.34 o
  -3 -10   8      209.01      212.47     33.57 o
  -2 -10   8      957.52      913.68     61.26 o
  -1 -10   8       25.62       37.34     21.24 o
   0 -10   8     1364.14     1465.83     83.15 o
   1 -10   8     3421.66     3550.29    114.24 o
   2 -10   8      243.59      265.60     23.98 o
   3 -10   8      440.52      470.16     31.46 o
   4 -10   8     1127.47     1077.76     49.26 o
   5 -10   8      648.07      747.64     62.00 o
   6 -10   8       35.63       36.46     26.68 o
  -7  -9   8       17.79       27.86     26.37 o
  -6  -9   8      523.84      586.07     53.93 o
  -5  -9   8     1396.37     1275.61     80.17 o
  -4  -9   8      356.06      402.38     41.73 o
  -3  -9   8      103.46      104.79     26.42 o
  -2  -9   8      940.58      940.54     60.51 o
  -1  -9   8     1254.28      657.94     48.49 o
   0  -9   8       40.83       45.14     16.63 o
   1  -9   8     2979.46     3080.66    100.74 o
   2  -9   8     3339.11     3499.29    112.22 o
   3  -9   8      275.43      306.64     24.86 o
   4  -9   8      378.73      357.51     73.19 o
   5  -9   8     1060.29      973.58     66.70 o
   6  -9   8     1028.33      955.06     67.09 o
   7  -9   8       48.68       53.67     27.38 o
  -8  -8   8      264.41      316.51     45.11 o
  -7  -8   8      284.89      345.73     43.13 o
  -6  -8   8       48.48       72.27     26.81 o
  -5  -8   8      864.03      879.41     60.99 o
  -4  -8   8     2933.91     1327.52     68.19 o
  -3  -8   8      675.75      678.37     81.64 o
  -2  -8   8      365.49      378.95     18.34 o
  -1  -8   8     2701.00     2804.10     91.73 o
   0  -8   8     1393.96     1345.81     98.51 o
   1  -8   8       26.88       22.54     13.01 o
   2  -8   8     4558.31     4660.77    142.00 o
   3  -8   8     3820.70     3906.56    122.14 o
   4  -8   8      120.76      112.08     41.58 o
   5  -8   8      569.54      562.33     46.82 o
   6  -8   8     1327.08     1310.10     78.02 o
   7  -8   8      863.38      870.28     63.85 o
   8  -8   8       54.26       64.24     27.73 o
  -8  -7   8        0.96       38.66     28.08 o
  -7  -7   8      196.68      155.75     60.64 o
  -6  -7   8      507.81      479.64     28.91 o
  -5  -7   8      123.82      113.51     16.26 o
  -4  -7   8     1096.73     1133.26     45.93 o
  -3  -7   8     3397.89     3425.68    106.30 o
  -2  -7   8      553.37      582.29     22.02 o
  -1  -7   8      161.64      159.10     17.88 o
   0  -7   8      884.21      914.65     40.28 o
   1  -7   8     3860.16     3858.20    118.93 o
   2  -7   8       75.22       66.28     14.51 o
   3  -7   8     3388.10     3471.63    108.78 o
   4  -7   8     3548.70     3535.54    158.45 o
   5  -7   8      235.25      204.70     30.58 o
   6  -7   8      507.24      519.11     47.39 o
   7  -7   8     1139.86     1110.88     71.22 o
   8  -7   8      581.81      502.17     46.64 o
  -9  -6   8      645.17      601.47     45.99 o
  -8  -6   8      317.16      341.18     27.12 o
  -7  -6   8       12.49       13.91     13.27 o
  -6  -6   8      984.45     1089.27     45.80 o
  -5  -6   8     1476.61     1397.51     52.26 o
  -4  -6   8        1.88       13.21     11.56 o
  -3  -6   8     3545.56     3303.82    106.82 o
  -2  -6   8     4366.57     4351.47     93.11 o
  -1  -6   8      204.46      189.30     17.95 o
   0  -6   8      156.28      143.36     16.08 o
   1  -6   8     1371.14     1244.55    184.69 o
   2  -6   8     3536.88     3593.47    111.14 o
   3  -6   8       21.42       38.98     12.60 o
   5  -6   8     3505.20     3454.32    153.71 o
   6  -6   8      183.66      208.17     30.01 o
   7  -6   8      633.18      633.24     50.86 o
   8  -6   8      936.87      829.17     60.60 o
 -10  -5   8       64.22       69.99     25.14 o
  -9  -5   8      387.94      421.69     40.85 o
  -8  -5   8     1772.88     2030.07     73.92 o
  -7  -5   8      530.25      572.14     32.49 o
  -6  -5   8      281.73      278.25     24.33 o
  -5  -5   8     1560.79     1686.74     59.92 o
  -4  -5   8     3942.69     3926.99    118.69 o
  -3  -5   8      253.84      259.35     14.36 o
  -2  -5   8     9429.12     9153.78    182.49 o
  -1  -5   8     5885.83     5694.85    166.15 o
   0  -5   8      109.26       97.45     13.77 o
   1  -5   8     1594.64     1543.17     83.00 o
   2  -5   8     3455.01     3497.59    107.61 o
   3  -5   8     2061.92     2098.54    102.33 o
   4  -5   8       37.99       50.24     19.57 o
   5  -5   8     6184.19     6104.96    249.37 o
   6  -5   8     3232.69     3027.32    137.65 o
   7  -5   8        8.46        3.20     19.57 o
   8  -5   8      703.46      553.03     47.65 o
   9  -5   8      724.01      731.27     56.47 o
 -10  -4   8      649.66      677.16     50.51 o
  -9  -4   8       55.32       68.45     22.51 o
  -8  -4   8      794.96      874.28     54.72 o
  -7  -4   8     2775.43     2812.05     97.46 o
  -6  -4   8      445.38      461.55     47.74 o
  -5  -4   8      119.26      126.49     16.37 o
  -4  -4   8      741.79      753.24     34.55 o
  -3  -4   8     4380.56     4210.07     88.65 o
  -2  -4   8      376.61      398.97     18.68 o
  -1  -4   8     6710.79     6598.62    189.51 o
   0  -4   8     7510.48     7497.43    218.28 o
   1  -4   8      979.08      980.74     39.79 o
   2  -4   8     1174.17     1129.89     61.78 o
   3  -4   8     3207.18     3232.83     80.73 o
   4  -4   8     1224.18     1240.17     48.05 o
   5  -4   8        5.97       14.54     12.65 o
   6  -4   8     2619.78     2639.51     89.28 o
   7  -4   8     2566.36     2493.71     90.35 o
   8  -4   8       11.32       -2.81     20.62 o
   9  -4   8      299.11      299.00     37.25 o
 -11  -3   8        9.30       24.88     21.76 o
 -10  -3   8      124.70      157.53     27.78 o
  -9  -3   8      675.38      730.26     49.45 o
  -8  -3   8       70.07       66.83     20.76 o
  -7  -3   8     1669.72     1654.21     80.56 o
  -6  -3   8     3502.45     3375.17    121.07 o
  -5  -3   8      794.76      682.78     32.63 o
  -4  -3   8      594.65      589.61     30.10 o
  -3  -3   8     4002.91     4057.85     85.40 o
  -2  -3   8     2297.98     2153.96     50.52 o
  -1  -3   8       65.72      152.70     64.15 o
   0  -3   8    11531.40    11296.25    312.97 o
   1  -3   8     7804.29     8078.78    186.39 o
   2  -3   8      193.00      231.33     25.19 o
   3  -3   8     1538.57     1562.33     44.33 o
   4  -3   8     2558.66     2515.52     81.68 o
   5  -3   8     1647.25     1567.95     58.39 o
   6  -3   8       32.24       33.93     14.73 o
   7  -3   8     2698.85     2680.91     92.72 o
   8  -3   8     1872.15     1871.42     72.94 o
   9  -3   8        1.31       -1.47     15.37 o
 -11  -2   8      212.71      248.36     32.43 o
 -10  -2   8        1.31        3.12     18.87 o
  -9  -2   8      328.88      354.55     34.05 o
  -8  -2   8     1197.52     1161.69     64.55 o
  -7  -2   8      586.91      555.00     40.55 o
  -6  -2   8     3148.43     3020.82    129.05 o
  -5  -2   8     5662.29     4622.51    185.13 o
  -4  -2   8     2266.14     2165.46     95.88 o
  -3  -2   8      479.62      522.44     18.54 o
  -2  -2   8     4668.04     4445.13     93.10 o
  -1  -2   8     6924.26     6911.63    197.19 o
   0  -2   8       25.53       66.85     13.95 o
   1  -2   8     9606.22    10230.16    285.81 o
   2  -2   8    11114.11    11963.39    332.74 o
   3  -2   8       89.71       86.70     13.55 o
   4  -2   8     1984.24     1977.69     67.81 o
   5  -2   8     2149.69     2123.66     76.86 o
   6  -2   8     1038.47     1064.75     46.16 o
   7  -2   8       96.46      102.53     18.44 o
   8  -2   8     1634.20     1590.07     64.81 o
   9  -2   8      937.51      865.94     46.86 o
 -11  -1   8      603.31      623.67     50.55 o
 -10  -1   8      379.70      365.70     36.68 o
  -9  -1   8        5.14       22.86     17.95 o
  -8  -1   8     1063.09      983.58     57.66 o
  -7  -1   8     1675.02     1634.51     78.81 o
  -6  -1   8      180.75      160.08     22.42 o
  -5  -1   8     3554.04     3218.86    133.62 o
  -4  -1   8     9051.95     9036.62    346.31 o
  -3  -1   8      794.85      737.93     30.74 o
  -2  -1   8       86.37       54.04      9.03 o
  -1  -1   8     5574.73     5858.75    234.23 o
   0  -1   8     9184.50    10000.02    385.05 o
   1  -1   8       34.34       84.63     38.26 o
   2  -1   8     7644.88     7808.26    221.82 o
   3  -1   8     9067.05     9135.26    258.07 o
   4  -1   8      141.68      154.70     17.36 o
   5  -1   8      819.36      785.10     36.74 o
   6  -1   8     2637.38     2667.33     90.04 o
   7  -1   8      972.10      888.74     60.38 o
   8  -1   8       39.63       44.56     17.97 o
   9  -1   8     1463.95     1405.83     61.91 o
 -11   0   8      280.58      256.22     33.44 o
 -10   0   8      968.18     1001.40     61.78 o
  -9   0   8      493.43      502.78     39.80 o
  -8   0   8      199.01      195.01     24.70 o
  -7   0   8      795.95      771.77     46.82 o
  -6   0   8     2037.65     1827.45     84.16 o
  -5   0   8       17.14       28.74     14.35 o
  -4   0   8     4211.43     4107.66    166.09 o
  -3   0   8     5782.43     5508.01    216.46 o
  -2   0   8     1450.16     1323.28     37.76 o
  -1   0   8      412.54      349.51     31.33 o
   0   0   8     5520.15     6057.66    240.64 o
   1   0   8     5132.62     5720.97    229.58 o
   2   0   8       49.36       50.93     12.20 o
   3   0   8     7816.59     7698.24    220.12 o
   4   0   8     4259.30     4290.08    234.28 o
   5   0   8      161.41      157.50     20.05 o
   6   0   8     1142.69     1104.86     47.75 o
   7   0   8     1468.70     1424.10     58.06 o
   8   0   8      576.11      561.11     36.05 o
   9   0   8      140.15      119.06     22.53 o
 -11   1   8        5.62       24.53     22.55 o
 -10   1   8      560.59      561.80     44.93 o
  -9   1   8      940.23      895.91     54.85 o
  -8   1   8      123.04      119.40     21.37 o
  -7   1   8      223.40      218.79     24.92 o
  -6   1   8      293.20      283.38     26.50 o
  -5   1   8     6189.63     6341.66    247.75 o
  -4   1   8     1271.49     1200.97     58.80 o
  -3   1   8     7590.33     7332.48    281.76 o
  -2   1   8     8888.62     8400.58    188.28 o
  -1   1   8     1213.21     1125.32     59.24 o
   0   1   8      543.98      550.04     38.35 o
   1   1   8     4337.91     5069.25    204.44 o
   2   1   8     2446.98     2546.42     83.56 o
   3   1   8      118.49      121.18     11.41 o
   4   1   8     3957.37     3461.40    249.35 o
   5   1   8     3872.95     3758.72    118.28 o
   6   1   8       14.68       25.62     13.91 o
   7   1   8      552.50      575.12     34.66 o
   8   1   8      773.65      806.63     43.21 o
 -11   2   8      504.92      544.07     47.04 o
 -10   2   8        3.87        4.65     19.09 o
  -9   2   8     1228.62     1306.76     71.39 o
  -8   2   8     2374.26     2449.23    111.50 o
  -7   2   8      166.25      169.69     23.83 o
  -6   2   8       44.23       48.14     15.14 o
  -5   2   8     2800.33     2607.38    110.62 o
  -4   2   8     3635.59     3377.40    137.08 o
  -3   2   8      199.04      208.61     20.89 o
  -2   2   8     6771.24     6443.12    145.18 o
  -1   2   8    10360.08     9398.92    208.77 o
   0   2   8     1017.57     1167.40     59.90 o
   1   2   8     1044.84     1215.31     62.66 o
   2   2   8     4567.66     4793.51    217.55 o
   3   2   8     3429.37     3482.75     87.96 o
   4   2   8       32.51       42.06     13.37 o
   5   2   8     3024.18     2981.67    187.46 o
   6   2   8     2976.82     2004.29     93.68 o
   7   2   8        7.88       17.15      9.83 o
   8   2   8      267.08      223.70     44.58 o
 -11   3   8      179.31      197.33     31.42 o
 -10   3   8      856.85      876.73     58.23 o
  -9   3   8      204.35      191.23     27.73 o
  -8   3   8     2904.15     3032.93    132.12 o
  -7   3   8     2364.77     2362.26    104.79 o
  -6   3   8      481.03      420.64     32.16 o
  -5   3   8      589.66      512.39     34.18 o
  -4   3   8     2463.33     2370.78    100.71 o
  -3   3   8     2122.35     1843.24     79.64 o
  -2   3   8        0.76        1.10      9.17 o
  -1   3   8     5799.52     5383.90    122.72 o
   0   3   8     5964.63     6082.47    172.76 o
   1   3   8       39.61       59.37     11.30 o
   2   3   8     1512.73     1533.13     60.12 o
   3   3   8     1282.93     1268.37     50.65 o
   5   3   8      138.24      156.70     35.06 o
   6   3   8     3271.33     3087.92    163.02 o
   7   3   8      855.26      727.93     68.41 o
   8   3   8       62.94      103.34     37.96 o
 -11   4   8        3.16        5.31     20.36 o
 -10   4   8      530.60      548.20     45.24 o
  -9   4   8     1045.79     1085.92     92.00 o
  -8   4   8      164.63      175.75     18.14 o
  -7   4   8     2119.45     2078.44     95.13 o
  -6   4   8     4942.34     4778.85    191.19 o
  -5   4   8      303.58      292.02     26.81 o
  -4   4   8      201.23      180.06     26.44 o
  -3   4   8     2763.71     2640.94     81.62 o
  -2   4   8     3594.30     3396.76    100.89 o
  -1   4   8      140.96      142.65     13.15 o
   0   4   8     2617.16     2306.41     50.31 o
   1   4   8     9104.57     9231.28    373.55 o
   3   4   8      719.70      720.42     35.32 o
   4   4   8     2774.54     2805.33    147.92 o
   5   4   8     1248.92     1039.66     79.91 o
   6   4   8       83.45       86.49     34.80 o
   7   4   8     1383.66     1252.26     91.27 o
 -11   5   8      179.13      153.80     29.05 o
 -10   5   8       13.62       19.79     11.74 o
  -9   5   8      382.85      388.25     26.66 o
  -8   5   8     1149.44     1232.30     49.08 o
  -7   5   8      125.72      142.08     16.93 o
  -6   5   8     1241.89     1144.21     44.77 o
  -5   5   8     5191.08     5144.83    149.75 o
  -4   5   8      457.40      446.51     24.31 o
  -3   5   8      706.80      629.18     27.53 o
  -2   5   8     1708.95     1653.97     54.54 o
  -1   5   8     2764.36     2712.69     82.14 o
   0   5   8        7.94       31.51     16.02 o
   1   5   8     3139.34     2528.70    117.51 o
   2   5   8     2229.05     2169.58    102.29 o
   3   5   8       99.86       96.80     16.68 o
   4   5   8      512.49      540.04     55.25 o
   5   5   8      697.38      777.34     70.74 o
   6   5   8      540.10      525.03     59.02 o
   7   5   8       14.95      -24.13     29.49 o
 -10   6   8      351.69      303.85     77.32 o
  -9   6   8        2.76        4.89     12.55 o
  -8   6   8     1047.14     1093.64     45.84 o
  -7   6   8     2647.99     2620.92     85.62 o
  -6   6   8        1.83        9.81     10.99 o
  -5   6   8     3281.40     3293.88    142.04 o
  -4   6   8     3380.94     3340.12    100.99 o
  -3   6   8      370.02      403.88     37.04 o
  -2   6   8      760.90      655.14     47.17 o
  -1   6   8     2086.16     2015.39    100.40 o
   0   6   8     1880.92     1910.38     96.36 o
   1   6   8        4.77       14.00     15.80 o
   2   6   8     3484.55     3317.76    148.40 o
   3   6   8     1022.22     1022.07     79.20 o
   4   6   8       49.66       83.77     31.73 o
   5   6   8      410.34      472.72     59.33 o
   6   6   8      569.17      634.16     66.04 o
 -10   7   8     1122.24     1121.73    151.06 o
  -9   7   8      139.41      150.26     19.46 o
  -8   7   8       16.00       29.35     13.97 o
  -7   7   8      910.33      932.24     40.94 o
  -6   7   8     1808.02     1835.30     98.38 o
  -5   7   8       26.25       50.42     22.47 o
  -4   7   8     2358.02     2369.33    117.60 o
  -3   7   8     3414.89     3411.45    157.18 o
  -2   7   8      258.23      274.03     32.78 o
  -1   7   8      643.88      579.53     46.43 o
   0   7   8     1944.34     1824.99     93.90 o
   1   7   8      992.57      947.16     59.59 o
   2   7   8        9.57       13.60     18.21 o
   3   7   8     1351.87     1363.94     96.32 o
   4   7   8     1145.12     1140.63     88.24 o
   5   7   8        2.75        2.24     31.42 o
  -9   8   8      627.50      724.56     56.83 o
  -8   8   8      232.08      227.87     33.83 o
  -7   8   8       90.68       70.74     24.84 o
  -6   8   8      595.53      567.81     47.35 o
  -5   8   8      903.86      898.59     62.49 o
  -4   8   8        6.64        3.20     19.70 o
  -3   8   8     1454.78     1283.02     76.97 o
  -2   8   8     1180.95     1092.67     66.74 o
  -1   8   8      188.59      197.33     28.04 o
   0   8   8      300.79      329.89     34.58 o
   1   8   8      783.56      734.74     53.67 o
   2   8   8      901.80      893.08     47.62 o
   3   8   8      118.62       93.38     36.51 o
   4   8   8      971.30     1248.05     95.75 o
  -8   9   8      853.57      927.46     66.48 o
  -7   9   8      216.63      275.83     37.52 o
  -6   9   8       78.12       87.72     27.21 o
  -5   9   8      826.26      756.32     57.79 o
  -4   9   8     1193.21     1111.67     69.77 o
  -3   9   8       41.51       59.55     23.83 o
  -2   9   8     1551.88     1501.64     86.62 o
  -1   9   8     2095.98     1961.68    103.12 o
   0   9   8        6.99        4.39     20.19 o
   1   9   8      327.73      338.80     38.48 o
   2   9   8      418.68      391.79     35.76 o
   3   9   8      241.68      231.82     46.69 o
  -7  10   8     1163.80     1196.49     77.41 o
  -6  10   8       91.67      114.26     29.22 o
  -5  10   8      277.55      309.45     38.09 o
  -4  10   8      823.79      749.26     58.36 o
  -3  10   8      687.34      648.42     52.70 o
  -2  10   8       27.55       64.77     26.15 o
  -1  10   8     1392.13     1416.20     85.48 o
   0  10   8      717.92      686.64     57.53 o
   1  10   8       18.93       14.79     23.26 o
  -5  11   8      143.46      160.82     33.70 o
  -4  11   8      139.66      147.44     32.25 o
  -3  11   8      430.83      439.99     47.00 o
  -2  11   8      494.97      536.44     52.17 o
  -1  11   8        0.51       34.40     25.80 o
   0 -12   9      463.99      476.15     47.96 o
   1 -12   9      158.08      221.38     34.97 o
  -4 -11   9       12.96       33.35     24.53 o
  -3 -11   9      380.89      327.13     40.46 o
  -2 -11   9      950.70      870.72     64.15 o
  -1 -11   9      262.66      287.90     37.04 o
   0 -11   9      184.08      174.38     30.19 o
   1 -11   9     1032.59     1057.65     68.89 o
   2 -11   9      273.24      304.49     36.33 o
   3 -11   9       43.85       64.64     18.22 o
   4 -11   9     1328.98      709.55     51.43 o
  -5 -10   9      381.38      460.61     48.75 o
  -4 -10   9      257.79      293.96     37.96 o
  -3 -10   9        6.59       21.24     22.38 o
  -2 -10   9     1178.00     1190.92     74.77 o
  -1 -10   9     1992.37     1885.28    100.22 o
   0 -10   9      473.40      456.87     31.16 o
   1 -10   9     1071.06     1015.43     47.12 o
   2 -10   9      940.17      882.27     43.45 o
   3 -10   9      226.48      220.38     23.35 o
   4 -10   9      120.81       86.60     30.96 o
   5 -10   9     1159.30     1187.80     81.66 o
  -6  -9   9      245.17      294.75     41.42 o
  -5  -9   9      136.79      171.22     31.95 o
  -4  -9   9      853.58      753.82     57.09 o
  -3  -9   9      276.46      222.69     31.46 o
  -2  -9   9       25.80       21.43      8.29 o
  -1  -9   9     1569.29     1640.99     62.51 o
   0  -9   9     2568.52     2623.20     89.34 o
   1  -9   9      251.83      263.89     23.39 o
   2  -9   9      439.74      438.24     29.80 o
   3  -9   9     1977.83     2109.60     76.54 o
   4  -9   9      297.06      299.00     41.42 o
   5  -9   9      277.56      295.23     41.16 o
   6  -9   9     1932.41     2039.96    112.11 o
  -7  -8   9      228.72      252.01     39.54 o
  -6  -8   9     1349.09     1278.99     81.05 o
  -5  -8   9      552.44      605.86     52.48 o
  -4  -8   9      322.61      341.91     32.05 o
  -3  -8   9     1304.41     1370.69     62.84 o
  -2  -8   9      832.98      817.25     27.83 o
  -1  -8   9      122.19       95.22     17.02 o
   0  -8   9     2078.57     2018.75     72.11 o
   1  -8   9     3899.68     4059.83    126.32 o
   2  -8   9      402.60      403.20     29.36 o
   3  -8   9      729.74      752.89     38.44 o
   4  -8   9     1885.51     1873.83    102.55 o
   5  -8   9      262.82      268.64     36.99 o
   6  -8   9      203.70      202.86     35.06 o
   7  -8   9     1662.60     1597.51     93.95 o
  -8  -7   9      306.83      370.18     47.35 o
  -7  -7   9       31.36       30.02     25.82 o
  -6  -7   9      932.97     1005.01     45.32 o
  -5  -7   9     2247.67     2223.07     76.50 o
  -4  -7   9      746.39      745.90     36.26 o
  -3  -7   9      251.10      247.01     17.22 o
  -2  -7   9     2893.56     2889.94     66.85 o
  -1  -7   9     2524.37     2393.05    114.22 o
   0  -7   9       59.16       56.95     14.20 o
   1  -7   9     7073.29     7292.47    210.95 o
   2  -7   9     6382.17     6671.12    195.21 o
   3  -7   9      198.08      198.25     20.26 o
   5  -7   9     1302.58     1435.02     83.29 o
   6  -7   9      208.55      199.66     33.44 o
   7  -7   9      159.65      139.89     30.28 o
  -9  -6   9       33.95       48.33     19.70 o
  -8  -6   9      282.33      357.08     28.03 o
  -7  -6   9      149.99      171.32     20.15 o
  -6  -6   9       18.19       10.62     13.85 o
  -5  -6   9      637.63      654.37     33.84 o
  -4  -6   9     2851.91     2957.93     95.10 o
  -3  -6   9      996.81      986.84     30.13 o
  -2  -6   9      172.64      175.94     13.68 o
  -1  -6   9     4578.75     4484.63    135.79 o
   0  -6   9      726.07      734.42     35.55 o
   1  -6   9      302.30      320.67     23.91 o
   2  -6   9     4523.34     4624.36    140.11 o
   3  -6   9     5854.70     5755.54    169.67 o
   4  -6   9       48.59      107.95     25.98 o
   5  -6   9     1615.72     1557.23     86.40 o
   6  -6   9     1349.57     1336.03     78.41 o
   7  -6   9       83.73      109.26     28.79 o
   8  -6   9      372.12      438.85     45.68 o
 -10  -5   9      587.52      750.53     54.98 o
  -9  -5   9      223.80      275.35     33.31 o
  -8  -5   9       78.37      103.83     18.76 o
  -7  -5   9      651.12      653.81     34.72 o
  -6  -5   9      774.45      798.63     38.46 o
  -5  -5   9       63.83       64.52     14.89 o
  -4  -5   9     2818.87     2712.78     88.05 o
  -3  -5   9     5833.19     5702.08    118.00 o
  -2  -5   9     1256.15     1184.39     46.53 o
  -1  -5   9     1826.80     1692.30     61.34 o
   0  -5   9     1955.64     1755.39    130.17 o
   1  -5   9     1159.01     1161.43     59.30 o
   2  -5   9        7.68       11.56     11.67 o
   3  -5   9     3441.96     3343.39    150.77 o
   4  -5   9     7649.09     7752.90    311.03 o
   5  -5   9      341.70      277.54     34.97 o
   6  -5   9     1381.34     1281.00     75.65 o
   7  -5   9     1074.31     1027.59     67.49 o
   8  -5   9      191.34      169.07     32.38 o
 -10  -4   9      196.22      253.89     33.96 o
  -9  -4   9      781.28      907.45     58.14 o
  -8  -4   9      403.60      477.90     40.77 o
  -7  -4   9      104.21      119.80     17.82 o
  -6  -4   9     1365.71     1360.80     66.08 o
  -5  -4   9      846.96      759.65     36.39 o
  -4  -4   9       11.35       20.40     12.13 o
  -3  -4   9     2780.53     2674.07     61.50 o
  -2  -4   9     8528.13     7714.41    138.33 o
  -1  -4   9      999.25     1008.90     42.12 o
   0  -4   9     2487.47     2168.34    190.51 o
   1  -4   9     3536.54     3565.84    129.58 o
   2  -4   9      785.69      730.40     34.90 o
   3  -4   9      374.09      284.27     74.62 o
   4  -4   9     4673.96     4442.73    188.34 o
   5  -4   9     5126.15     4933.66    207.64 o
   6  -4   9       97.30      108.21     25.32 o
   7  -4   9     1295.57     1296.93     75.39 o
   8  -4   9     1090.74     1009.65     67.36 o
 -10  -3   9        4.41       31.46     21.59 o
  -9  -3   9      456.87      477.16     41.47 o
  -8  -3   9     1877.79     1981.56     95.48 o
  -7  -3   9      507.67      417.79     34.31 o
  -6  -3   9      606.18      643.03     44.63 o
  -5  -3   9     2232.17     2166.37     73.71 o
  -4  -3   9      727.20      657.99     37.61 o
  -3  -3   9      173.94      172.79     12.84 o
  -2  -3   9     3465.49     3229.75     85.29 o
  -1  -3   9    10838.41    11103.80    309.78 o
   0  -3   9      822.35      873.96     31.90 o
   1  -3   9     2073.04     2003.72     98.56 o
   2  -3   9     4437.34     4591.64    136.97 o
   3  -3   9      689.75      799.06     53.16 o
   4  -3   9      664.26      685.71     39.30 o
   5  -3   9     4956.34     4928.53    188.93 o
   6  -3   9     2801.07     2817.72     95.51 o
   7  -3   9       28.40       34.06     17.60 o
   8  -3   9      895.57      876.86     61.83 o
 -11  -2   9      235.26      264.78     33.26 o
 -10  -2   9      313.70      328.93     35.98 o
  -9  -2   9        2.89        3.47     17.77 o
  -8  -2   9      847.90      801.87     50.86 o
  -7  -2   9     3402.26     3180.15    136.16 o
  -6  -2   9      892.05      898.45     53.84 o
  -5  -2   9      936.67      893.41     51.47 o
  -4  -2   9     3398.31     2646.17    115.41 o
  -3  -2   9     1753.09     1616.90     46.14 o
  -2  -2   9      625.24      602.71     24.56 o
  -1  -2   9     6950.61     7238.22    287.55 o
   0  -2   9     7808.86     8546.90    241.27 o
   1  -2   9      810.20      790.33     35.87 o
   2  -2   9     2374.54     2303.94     88.49 o
   3  -2   9     2261.82     2327.36     77.65 o
   4  -2   9      762.47      738.76     36.43 o
   5  -2   9      471.58      486.56     30.78 o
   6  -2   9     2883.26     2719.38     92.57 o
   7  -2   9     2030.47     1932.07     73.23 o
   8  -2   9      141.86      141.93     22.97 o
 -11  -1   9       37.07       45.42     23.91 o
 -10  -1   9      352.55      380.01     37.74 o
  -9  -1   9      388.77      430.47     39.14 o
  -8  -1   9        3.25       15.01     15.80 o
  -7  -1   9     1108.61     1007.37     57.26 o
  -6  -1   9     4189.39     4238.07    174.60 o
  -5  -1   9      668.13      618.28     39.76 o
  -4  -1   9      677.67      735.66     45.20 o
  -3  -1   9     3726.47     3597.33     88.19 o
  -2  -1   9      844.75      793.71     28.83 o
  -1  -1   9      569.33      576.90     41.34 o
   0  -1   9     5773.82     6263.68    250.95 o
   1  -1   9     7203.77     7410.09    212.69 o
   2  -1   9      431.22      445.30     27.53 o
   3  -1   9     2296.42     2186.61     74.35 o
   4  -1   9     1841.83     1890.48     67.52 o
   5  -1   9      222.90      224.96     21.61 o
   6  -1   9      441.96      452.56     31.48 o
   7  -1   9     2111.26     2147.29     78.89 o
   8  -1   9     1315.80     1221.70     55.26 o
 -11   0   9      185.37      191.36     30.98 o
 -10   0   9       61.37       80.56     23.96 o
  -9   0   9     1079.23     1042.16     62.13 o
  -8   0   9     1062.96     1031.76     60.12 o
  -7   0   9        0.76       -3.60     14.79 o
  -6   0   9     4565.55     4688.98    190.84 o
  -5   0   9     6010.86     5501.48    218.04 o
  -4   0   9      992.79     1001.22     54.85 o
  -3   0   9     2074.83     1860.91     49.65 o
  -2   0   9     2944.46     2807.07     70.62 o
  -1   0   9     1379.29     1512.87     75.43 o
   0   0   9        8.40       17.29     15.09 o
   1   0   9     6252.50     6754.95    196.00 o
   2   0   9     9788.09    10301.17    291.45 o
   3   0   9      724.06      772.46     37.77 o
   4   0   9     2069.86     1900.16     67.99 o
   5   0   9     1976.99     1923.07     70.21 o
   6   0   9      128.52      128.50     19.54 o
   7   0   9      309.51      334.80     27.65 o
   8   0   9     1510.34     1521.57     64.29 o
 -11   1   9      789.14      813.90     55.73 o
 -10   1   9      342.87      323.40     33.88 o
  -9   1   9       68.04      109.17     24.35 o
  -8   1   9     1234.15     1205.18     66.35 o
  -7   1   9     1428.26     1404.83     71.83 o
  -6   1   9      155.62      153.54     22.25 o
  -5   1   9     3868.83     3723.00    153.14 o
  -4   1   9     8789.64     8194.12    315.72 o
  -3   1   9      981.95      882.57     48.40 o
  -2   1   9     4305.80     4008.59     95.95 o
  -1   1   9     3416.09     3662.58    154.02 o
   0   1   9     1427.53     1654.38     80.65 o
   1   1   9      622.57      608.32     42.65 o
   2   1   9     7548.98     7928.77    229.04 o
   3   1   9     6794.56     6868.49    200.92 o
   4   1   9        4.04        1.57     12.32 o
   5   1   9     1299.15     1302.08     54.01 o
   6   1   9     1156.69     1222.20    124.71 o
   7   1   9      109.42      108.60     27.16 o
   8   1   9      148.76      141.45     21.91 o
 -11   2   9      235.22      276.40     34.71 o
 -10   2   9      959.21     1005.65     62.49 o
  -9   2   9      480.29      426.91     39.19 o
  -8   2   9      198.34      164.86     23.91 o
  -7   2   9      653.71      644.39     42.61 o
  -6   2   9      603.52      548.11     37.47 o
  -5   2   9       57.20       39.80     15.88 o
  -4   2   9     1412.51     1239.67     60.73 o
  -3   2   9     8825.04     8303.91    318.13 o
  -2   2   9     2030.24     1816.39     48.24 o
  -1   2   9     1565.80     1380.59     39.52 o
   0   2   9     2262.87     2543.10    111.90 o
   1   2   9      326.33      359.86     33.52 o
   2   2   9       64.51       61.27     11.25 o
   3   2   9     3101.37     3429.94    110.36 o
   4   2   9     2148.69     2337.45     81.64 o
   5   2   9      352.36      254.42     47.85 o
   6   2   9      223.75      306.86     44.63 o
   7   2   9      683.07      562.59     58.62 o
   8   2   9       86.36       92.24     37.21 o
 -11   3   9        2.93       18.65     21.72 o
 -10   3   9      748.15      871.60     58.05 o
  -9   3   9     1679.37     1764.74     88.55 o
  -8   3   9      238.37      230.59     27.56 o
  -7   3   9      965.33      931.76     53.05 o
  -6   3   9      793.02      762.29     46.12 o
  -5   3   9      256.04      202.73     21.41 o
  -4   3   9       33.87       34.49     13.82 o
  -3   3   9     4183.69     4035.74    162.09 o
  -2   3   9     7523.09     6954.36    268.15 o
  -1   3   9      649.32      560.02     21.33 o
   0   3   9     1839.90     1702.08     86.62 o
   1   3   9     2609.74     2145.01    367.87 o
   2   3   9      200.17      226.01     20.34 o
   3   3   9      246.58      298.26     39.89 o
   4   3   9     2638.84     2778.08    146.60 o
   5   3   9     1987.77     1971.64    115.54 o
   6   3   9      161.80      126.64     37.56 o
   7   3   9      535.77      542.32     61.48 o
 -11   4   9      242.79      295.18     36.29 o
 -10   4   9       18.72        1.07     11.75 o
  -9   4   9      489.44      507.61     30.89 o
  -8   4   9     2718.68     2816.30    124.75 o
  -7   4   9      798.61      803.10     49.10 o
  -6   4   9      839.62      774.01     46.51 o
  -5   4   9     2334.09     2211.58     96.49 o
  -4   4   9      681.17      592.34     36.99 o
  -3   4   9      211.47      191.48     30.19 o
  -2   4   9     4441.02     4270.98    125.92 o
  -1   4   9     5048.06     4711.61     95.93 o
   0   4   9      598.21      533.63     18.53 o
   1   4   9      885.59      892.71     54.72 o
   2   4   9     2406.91     2538.33     88.46 o
   3   4   9      588.33      612.09     56.12 o
   4   4   9      670.58      705.77     62.22 o
   5   4   9     1595.98     1591.28    102.86 o
   6   4   9     1590.13     1722.79    112.51 o
   7   4   9        2.12       -0.88     30.54 o
 -11   5   9      261.43      304.36     36.60 o
 -10   5   9      146.72      167.81     22.64 o
  -9   5   9       16.60       22.15     13.78 o
  -8   5   9     1331.13     1407.89     73.70 o
  -7   5   9     1907.51     1921.64     67.22 o
  -6   5   9      579.21      573.14     29.94 o
  -5   5   9      542.91      519.33     28.74 o
  -4   5   9     1385.91     1262.01     46.45 o
  -3   5   9      428.29      451.09     23.99 o
  -2   5   9       10.29       21.59      9.32 o
  -1   5   9     3547.07     3488.19    158.45 o
   0   5   9     3605.23     3463.93    156.52 o
   1   5   9      327.55      347.40     35.67 o
   2   5   9      774.42      729.95     49.45 o
   3   5   9      946.00     1136.07     82.89 o
   4   5   9       56.37       46.38     30.01 o
   5   5   9      112.93      134.14     38.04 o
   6   5   9      874.73      882.17     79.34 o
 -10   6   9      431.02      490.37     31.76 o
  -9   6   9      243.21      253.35     22.94 o
  -8   6   9       11.27       18.85     14.30 o
  -7   6   9     1514.90     1536.39     57.53 o
  -6   6   9     2606.90     2565.97     83.69 o
  -5   6   9      272.64      258.05     19.54 o
  -4   6   9      777.23      786.25     55.86 o
  -3   6   9     1650.61     1642.36     89.34 o
  -2   6   9      336.84      336.04     35.67 o
  -1   6   9      555.33      501.55     41.73 o
   0   6   9     2154.96     2127.94    105.80 o
   1   6   9     2597.50     2635.55    125.28 o
   2   6   9       56.08       57.18     21.19 o
   3   6   9      277.45      294.13     45.46 o
   4   6   9      854.69      921.45     77.76 o
   5   6   9      125.84      139.98     41.77 o
 -10   7   9       56.14       49.49     16.66 o
  -9   7   9      350.28      371.16     27.18 o
  -8   7   9      408.23      490.95     35.02 o
  -7   7   9        9.44        7.06     20.32 o
  -6   7   9      949.30      986.57     66.52 o
  -5   7   9     3821.98     3789.52    175.08 o
  -4   7   9      445.63      433.23     41.12 o
  -3   7   9      623.27      593.70     47.48 o
  -2   7   9     1057.41     1071.61     66.52 o
  -1   7   9      364.34      332.53     35.72 o
   0   7   9       87.27       63.01     22.29 o
   1   7   9     1602.62     1534.50     84.56 o
   2   7   9     1972.14     1984.64     77.40 o
   3   7   9       53.09       37.17     30.06 o
   4   7   9      379.01      379.08     52.09 o
  -9   8   9       62.98       59.11     25.98 o
  -8   8   9      427.10      505.94     48.66 o
  -7   8   9      365.47      329.67     39.71 o
  -6   8   9       28.82       23.61     20.54 o
  -5   8   9     2022.97     2077.39    110.18 o
  -4   8   9     3117.46     3151.19    151.74 o
  -3   8   9      145.59      130.06     28.96 o
  -2   8   9      627.57      703.19     54.89 o
  -1   8   9     1035.05     1035.49     66.92 o
   0   8   9      194.60      215.67     31.46 o
   1   8   9       42.69       81.66     24.75 o
   2   8   9     1691.91     1728.66     72.43 o
   3   8   9     1030.58     1147.83     89.91 o
  -8   9   9      219.85      223.40     35.02 o
  -7   9   9      437.39      487.82     49.37 o
  -6   9   9       79.75       71.39     27.12 o
  -5   9   9       15.77        5.75     20.97 o
  -4   9   9      738.70      673.43     55.64 o
  -3   9   9     1625.61     1546.44     89.43 o
  -2   9   9      152.59      177.63     30.28 o
  -1   9   9      250.73      239.41     34.80 o
   0   9   9      676.41      657.77     52.48 o
   1   9   9      110.66      124.45     29.27 o
   2   9   9      326.98      330.20     51.12 o
  -6  10   9      373.92      445.21     46.91 o
  -5  10   9      229.10      236.03     36.77 o
  -4  10   9        3.37       15.49     22.91 o
  -3  10   9      909.42      909.20     66.35 o
  -2  10   9     1056.85     1070.38     73.02 o
  -1  10   9      140.33      135.33     31.46 o
   0  10   9      185.10      192.59     35.24 o
  -3 -11  10      123.09      126.33     31.29 o
  -2 -11  10      502.79      495.37     49.80 o
  -1 -11  10     1080.83     1119.26     74.16 o
   0 -11  10      407.35      437.66     45.37 o
   1 -11  10       41.21       28.83     22.82 o
   2 -11  10      527.36      561.29     36.03 o
   3 -11  10      862.99      967.92     47.63 o
  -5 -10  10        4.46       10.18     25.10 o
  -4 -10  10      194.37      191.58     33.66 o
  -3 -10  10      564.05      575.14     50.77 o
  -2 -10  10       89.83       81.27     25.58 o
   0 -10  10     1857.97     1843.14     70.08 o
   1 -10  10      215.51      212.09     23.36 o
   2 -10  10       47.60       51.16     16.60 o
   3 -10  10      927.05      983.84     47.12 o
   4 -10  10      689.61      799.77     67.01 o
   5 -10  10       32.41       35.02     27.03 o
  -6  -9  10      675.69      683.44     58.80 o
  -5  -9  10      564.63      659.13     57.35 o
  -4  -9  10       14.69       -4.43      8.24 o
  -3  -9  10      637.15      295.18     32.16 o
  -2  -9  10     1281.89     1144.71     69.30 o
  -1  -9  10       40.84       42.21     16.96 o
   0  -9  10      930.55      989.41     45.72 o
   1  -9  10     2520.24     2446.05     85.45 o
   2  -9  10      639.97      630.66     35.36 o
   3  -9  10      138.39      139.72     20.11 o
   4  -9  10     1021.63     1137.43     78.90 o
   5  -9  10     1439.17     1492.55     94.26 o
   6  -9  10        0.67        1.45     22.99 o
  -7  -8  10       62.96       85.70     33.31 o
  -6  -8  10      293.14      121.51     22.29 o
  -5  -8  10     1125.07     1056.82    128.00 o
  -4  -8  10      247.06      291.99     24.49 o
  -3  -8  10        3.37        8.77      9.45 o
  -2  -8  10      773.89      773.32     28.20 o
  -1  -8  10     1421.00     1367.77     56.19 o
   0  -8  10      263.53      292.80     24.33 o
   1  -8  10     2413.30     2512.08     85.93 o
   2  -8  10     2609.79     2688.84     91.21 o
   3  -8  10      578.91      564.50     33.70 o
   4  -8  10      212.90      240.77     38.79 o
   5  -8  10     1353.26     1358.63     84.51 o
   6  -8  10     1289.46     1348.40     86.62 o
  -8  -7  10       77.85       98.00     25.98 o
  -7  -7  10      523.49      523.02     33.16 o
  -6  -7  10      174.56      229.56     23.41 o
  -5  -7  10      422.13      478.19     31.14 o
  -4  -7  10     2186.02     2253.27     77.98 o
  -3  -7  10      571.82      585.03     29.37 o
  -2  -7  10      114.47      134.81     13.02 o
  -1  -7  10      738.92      751.49     37.69 o
   0  -7  10     2019.03     1948.59     69.85 o
   1  -7  10       22.59       37.37     14.04 o
   2  -7  10     1842.81     1813.64     67.35 o
   3  -7  10     1829.26     1104.56     62.18 o
   4  -7  10      417.99      427.09     46.43 o
   5  -7  10       57.94       64.02     26.50 o
   6  -7  10     1252.68     1299.30     81.71 o
   7  -7  10      816.58      748.60     59.33 o
  -9  -6  10      225.48      263.77     33.74 o
  -8  -6  10       22.88       39.41     17.16 o
  -7  -6  10      217.51      244.16     23.80 o
  -6  -6  10     1180.95     1194.40     51.21 o
  -5  -6  10      272.33      247.43     22.88 o
  -4  -6  10     1674.09     1605.23     60.73 o
  -3  -6  10     2918.48     2941.31     68.21 o
  -2  -6  10     1531.04     1427.18     39.89 o
  -1  -6  10      116.75      119.56     19.50 o
   0  -6  10     2169.32     2098.20     73.58 o
   1  -6  10     5388.22     5540.97    164.80 o
   2  -6  10       75.08       80.86     16.12 o
   3  -6  10     4501.61     2338.39    109.31 o
   4  -6  10     4391.22     4299.46    190.27 o
   5  -6  10       85.96       80.92     25.71 o
   6  -6  10      475.16      437.31     45.20 o
   7  -6  10      947.50      881.21     65.16 o
  -9  -5  10      627.10      644.08     50.02 o
  -8  -5  10      289.28      308.70     33.17 o
  -7  -5  10        9.05        9.15     13.88 o
  -6  -5  10      418.87      433.96     28.40 o
  -5  -5  10     1429.24     1460.76     57.62 o
  -4  -5  10      588.50      515.87     30.68 o
  -3  -5  10     2380.94     2244.99     54.73 o
  -2  -5  10     3321.54     3045.64     62.74 o
  -1  -5  10     1166.91     1155.63     70.45 o
   0  -5  10      103.39       93.94     15.83 o
   1  -5  10     4584.92     4568.30    138.23 o
   2  -5  10     3443.94     3583.26    113.00 o
   3  -5  10      264.14      306.24     37.21 o
   4  -5  10     3838.26     3757.71    169.25 o
   5  -5  10     4348.92     4076.02    180.61 o
   6  -5  10      105.09      114.13     29.58 o
   7  -5  10      446.96      395.41     44.10 o
   8  -5  10     1070.26     1097.93     74.33 o
 -10  -4  10      120.21      167.40     30.72 o
  -9  -4  10      156.33      164.60     28.87 o
  -8  -4  10      959.28     1057.21     62.88 o
  -7  -4  10      503.29      489.44     39.58 o
  -6  -4  10       22.47       36.13     13.41 o
  -5  -4  10      433.09      469.74     30.14 o
  -4  -4  10     1749.51     1629.17     64.70 o
  -3  -4  10      587.85      554.96     25.28 o
  -2  -4  10     1300.53     1155.66     30.92 o
  -1  -4  10     6013.98     6070.24    200.97 o
   0  -4  10     1204.09     1192.07     47.63 o
   1  -4  10      239.74      235.48     20.23 o
   2  -4  10     2465.81     2642.78     87.46 o
   3  -4  10     2358.07     2390.04    116.77 o
   4  -4  10       36.30       32.38     23.21 o
   5  -4  10     1447.55     1364.51     79.20 o
   6  -4  10     2871.54     3015.51    141.82 o
   7  -4  10      122.33      139.93     30.67 o
   8  -4  10      441.91      489.00     47.17 o
 -10  -3  10      275.07      277.06     33.79 o
  -9  -3  10      144.39      115.89     26.11 o
  -8  -3  10      470.18      468.64     40.37 o
  -7  -3  10     1565.84     1611.51     82.41 o
  -6  -3  10      642.68      648.95     45.07 o
  -5  -3  10       46.86       32.60     17.33 o
  -4  -3  10     2747.09     2611.75    116.59 o
  -3  -3  10     3940.89     3771.52     82.80 o
  -2  -3  10      296.67      285.69     14.76 o
  -1  -3  10     4521.24     4540.55    137.24 o
   0  -3  10     7061.42     7321.27    210.24 o
   1  -3  10      900.37      945.93     61.26 o
   2  -3  10      530.09      599.85     50.02 o
   3  -3  10     2394.83     2399.04    115.45 o
   4  -3  10     3871.62     3885.36    170.87 o
   5  -3  10       52.36       48.62     21.94 o
   6  -3  10     2776.08     2665.87    126.90 o
   7  -3  10     2124.94     2107.98    108.69 o
   8  -3  10       44.16       64.33     26.90 o
 -10  -2  10      354.35      370.61     37.56 o
  -9  -2  10      626.94      692.00     50.59 o
  -8  -2  10      261.80      256.53     30.45 o
  -7  -2  10      742.88      723.81     48.93 o
  -6  -2  10     3022.82     3012.09    131.16 o
  -5  -2  10      764.34      699.41     47.17 o
  -4  -2  10        9.68       17.95     15.93 o
  -3  -2  10     2025.56     1936.92     54.39 o
  -2  -2  10     3270.62     2475.12     67.25 o
  -1  -2  10      427.31      345.21     34.84 o
   0  -2  10     2213.44     2084.93     69.04 o
   1  -2  10     5739.67     6103.04    177.65 o
   2  -2  10     1414.73     1445.96     55.02 o
   3  -2  10      388.62      398.98     26.45 o
   4  -2  10     2476.26     2432.75     83.05 o
   5  -2  10     2344.05     2220.16     79.40 o
   6  -2  10       13.69        4.74     15.16 o
   7  -2  10     1679.67     1519.45     63.07 o
   8  -2  10     1303.40     1345.68     80.87 o
 -11  -1  10      198.51      225.24     34.01 o
 -10  -1  10        1.47        3.99     19.04 o
  -9  -1  10      411.24      436.79     40.24 o
  -8  -1  10     1138.48     1134.44     64.94 o
  -7  -1  10      149.56      162.14     23.52 o
  -6  -1  10     1310.43     1165.42     63.19 o
  -5  -1  10     3921.46     3652.44    153.58 o
  -4  -1  10     1490.96     1380.48     69.99 o
  -3  -1  10      276.49      258.32     35.08 o
  -2  -1  10     2749.69     2441.27     65.30 o
  -1  -1  10     7516.03     8477.19    333.10 o
   0  -1  10       16.69       16.50     17.46 o
   1  -1  10     4492.42     4851.33    145.21 o
   2  -1  10     4445.81     4438.20    135.89 o
   3  -1  10      290.33      298.57     24.00 o
   4  -1  10      213.63      185.91     20.57 o
   5  -1  10     1630.14     1556.67     61.57 o
   6  -1  10     2067.54     2066.60     77.12 o
   7  -1  10        1.65        8.71     16.50 o
   8  -1  10     1174.98     1121.64     54.43 o
 -11   0  10      475.55      547.10     48.05 o
 -10   0  10      219.43      213.13     31.16 o
  -9   0  10        1.17        3.55     16.10 o
  -8   0  10      434.66      441.79     37.43 o
  -7   0  10     1522.57     1353.10     69.73 o
  -6   0  10      200.00      181.01     25.63 o
  -5   0  10     2155.46     1998.63     91.80 o
  -4   0  10     3331.94     3275.02    139.19 o
  -3   0  10      575.22      532.72     22.45 o
  -2   0  10       63.73       67.79     10.86 o
  -1   0  10     4247.03     4815.76    198.56 o
   0   0  10     3233.33     3546.47    152.70 o
   1   0  10        2.78       22.17     12.36 o
   2   0  10     4288.44     4618.48    141.49 o
   3   0  10     3182.65     3119.74    132.01 o
   4   0  10       33.60       34.16     15.09 o
   5   0  10      568.50      506.22     32.83 o
   6   0  10     1156.36     1203.18     84.23 o
   7   0  10      565.10      610.08     38.58 o
   8   0  10        5.22       12.56     18.43 o
 -11   1  10      161.39      145.68     29.36 o
 -10   1  10     1036.63     1011.58     62.27 o
  -9   1  10      676.01      674.62     48.80 o
  -8   1  10        0.38       15.27     16.37 o
  -7   1  10     1091.83     1090.12     60.12 o
  -6   1  10     4519.17     4215.43    174.29 o
  -5   1  10      285.18      282.06     27.60 o
  -4   1  10     4755.54     4313.24    177.06 o
  -3   1  10     6394.02     6180.00    244.24 o
  -2   1  10      316.31      314.06     17.39 o
  -1   1  10      436.70      486.94     39.45 o
   0   1  10     2508.12     2718.62    120.85 o
   1   1  10     2758.28     2920.91    128.53 o
   2   1  10      321.70      300.35     35.63 o
   3   1  10     2177.48     2223.11     78.73 o
   4   1  10     3421.73     3499.56    113.83 o
   5   1  10      197.62      173.48     21.78 o
   6   1  10      522.43      496.27     34.01 o
   7   1  10      586.98      499.57     66.28 o
 -11   2  10      215.69      198.78     32.21 o
 -10   2  10      173.36      210.10     30.58 o
  -9   2  10     1711.43     1773.61     89.47 o
  -8   2  10      780.95      764.22     50.64 o
  -7   2  10       51.40       56.17     18.47 o
  -6   2  10     2853.48     2745.17    119.40 o
  -5   2  10     4940.31     4651.51    188.47 o
  -4   2  10       30.67       61.21     16.76 o
  -3   2  10     4019.35     3465.24    143.84 o
  -2   2  10     6404.02     5967.80    137.92 o
  -1   2  10      467.58      444.93     22.09 o
   0   2  10     1062.60     1046.55     58.71 o
   1   2  10     2244.39     2607.51    116.37 o
   2   2  10     3256.58     3403.53    150.06 o
   3   2  10        7.81       35.50     14.95 o
   4   2  10     2499.85     1756.05     88.59 o
   5   2  10     1954.23     2181.39    123.39 o
   6   2  10       11.05       10.31     28.39 o
   7   2  10      322.89      342.62     51.34 o
 -11   3  10      341.27      364.34     40.15 o
 -10   3  10      176.81      190.09     28.83 o
  -9   3  10      374.05      342.93     34.89 o
  -8   3  10     1480.41     1393.12     73.59 o
  -7   3  10      511.80      499.67     39.05 o
  -6   3  10        2.15       15.88     14.44 o
  -5   3  10     1493.50     1364.38     68.37 o
  -4   3  10     3033.34     2629.89    112.33 o
  -3   3  10      354.66      357.14     30.45 o
  -2   3  10     2527.61     2149.14     94.78 o
  -1   3  10     5558.85     4795.16    112.38 o
   0   3  10      722.92      529.03     51.43 o
   1   3  10     1710.34     1713.58     88.29 o
   2   3  10     1831.91     1950.13    140.77 o
   3   3  10     1612.54     1672.51     99.87 o
   4   3  10        7.67       -6.89     22.91 o
   5   3  10     1913.48     1804.28    110.36 o
   6   3  10      608.71      614.72     65.07 o
   7   3  10        3.39        9.30     30.67 o
 -11   4  10      144.38      147.61     30.50 o
 -10   4  10      669.25      717.67     38.45 o
  -9   4  10      199.50      173.51     19.84 o
  -8   4  10      437.49      440.82     37.34 o
  -7   4  10     1900.75     1859.13     88.38 o
  -6   4  10     1128.49     1043.22     56.69 o
  -5   4  10      162.96      171.62     21.19 o
  -4   4  10     1064.22     1016.27     53.75 o
  -3   4  10     3572.97     3248.23    100.23 o
  -2   4  10      458.67      404.63     23.84 o
  -1   4  10     2124.22     1918.30     48.99 o
   0   4  10     3884.88     3697.09     78.28 o
   1   4  10      509.30      521.21     42.78 o
   2   4  10      426.22      426.78     29.39 o
   3   4  10     1382.40     1520.85     97.15 o
   4   4  10      831.91      955.54     76.00 o
   5   4  10        5.23        2.02     28.13 o
   6   4  10      494.66      567.46     64.28 o
 -10   5  10      193.00      221.07     22.85 o
  -9   5  10      883.18      857.01     41.50 o
  -8   5  10       65.73       56.94     15.14 o
  -7   5  10      520.08      486.73     29.44 o
  -6   5  10     1842.18     1699.32     61.42 o
  -5   5  10      575.22      573.90     29.69 o
  -4   5  10      138.63      134.92     14.61 o
  -3   5  10     1604.00     1565.25     55.44 o
  -2   5  10     2416.61     2381.83    118.48 o
  -1   5  10       47.17       41.82     20.40 o
   0   5  10     2565.72     2475.26    120.54 o
   1   5  10     1941.97     1827.45     94.21 o
   2   5  10       17.41       28.66     14.45 o
   3   5  10      157.19      155.69     36.46 o
   4   5  10     1182.84     1283.29     92.11 o
   5   5  10      538.56      619.33     66.92 o
 -10   6  10       35.87       35.94     19.22 o
  -9   6  10      316.05      353.04     34.34 o
  -8   6  10     1038.55     1058.72     46.64 o
  -7   6  10       95.10       90.99     16.07 o
  -6   6  10     1041.65     1042.18     44.27 o
  -5   6  10     1398.33     1356.17     81.53 o
  -4   6  10      557.40      573.21     49.32 o
  -3   6  10       54.34       48.66     20.62 o
  -2   6  10     1404.45     1369.99     80.13 o
  -1   6  10     1920.69     2020.00    105.23 o
   0   6  10      253.69      230.50     31.59 o
   1   6  10     1677.00     1703.27     92.50 o
   2   6  10     1326.28     1292.97     57.19 o
   3   6  10      178.70      170.78     38.22 o
   4   6  10      222.38      327.17     50.59 o
   5   6  10      643.80      717.62     73.68 o
  -9   7  10        3.67        9.91     14.56 o
  -8   7  10      425.24      447.71     46.12 o
  -7   7  10      788.35      923.07     66.13 o
  -6   7  10       47.87       52.66     23.39 o
  -5   7  10      996.58      987.97     68.10 o
  -4   7  10     1199.61     1241.95     77.49 o
  -3   7  10      101.83      116.15     27.34 o
  -2   7  10       58.71       43.05     22.77 o
  -1   7  10     1019.17     1049.01     69.42 o
   0   7  10     1240.74     1313.26     78.77 o
   1   7  10       24.91       33.39     21.15 o
   2   7  10     1039.42     1082.18     83.11 o
   3   7  10      821.30      997.01     80.61 o
   4   7  10        4.24      -19.18     27.95 o
  -8   8  10        0.74       -2.15     21.50 o
  -7   8  10      333.55      318.75     40.59 o
  -6   8  10      712.84      691.82     55.77 o
  -5   8  10      164.44      199.83     34.05 o
  -4   8  10      567.34      574.13     49.98 o
  -3   8  10     1442.46     1477.50     87.32 o
  -2   8  10      148.03      155.86     29.88 o
  -1   8  10      254.75      242.35     34.27 o
   0   8  10      533.49      525.78     48.62 o
   1   8  10      593.04      597.43     51.69 o
   2   8  10        0.19       10.84     24.57 o
   3   8  10      292.75      329.63     51.91 o
  -7   9  10       77.23       71.96     28.70 o
  -6   9  10      369.62      418.40     47.35 o
  -5   9  10      790.25      814.55     62.49 o
  -4   9  10      150.97      170.21     33.79 o
  -3   9  10      773.88      669.53     56.12 o
  -2   9  10     1103.32     1022.20     70.38 o
  -1   9  10       73.76      121.86     28.39 o
   0   9  10      147.37      144.28     31.99 o
   1   9  10      367.06      389.26     43.31 o
  -5  10  10      446.96      457.45     48.44 o
  -4  10  10      461.62      417.92     44.63 o
  -3  10  10       29.20       20.58     25.06 o
  -2  10  10      377.29      380.49     45.28 o
  -2 -11  11      462.35      511.34     50.51 o
  -1 -11  11       86.49      100.88     28.74 o
   0 -11  11      950.53     1076.70     72.67 o
   1 -11  11      223.57      266.35     35.59 o
  -4 -10  11        9.99       36.51     27.07 o
  -3 -10  11      358.25      416.47     45.99 o
  -2 -10  11     1181.82     1317.47     82.41 o
  -1 -10  11      560.61      260.22     21.27 o
   0 -10  11      149.19      200.49     23.56 o
   1 -10  11      719.93      815.25     42.65 o
   2 -10  11      431.93      470.37     33.02 o
   3 -10  11        0.79       -5.21     13.82 o
   4 -10  11      955.88     1064.85     78.24 o
  -6  -9  11       63.38       92.72     31.51 o
  -5  -9  11      302.86      283.07     39.40 o
  -4  -9  11      153.15      131.69     42.19 o
  -3  -9  11       11.53        1.39     13.37 o
  -2  -9  11      708.07      706.28     28.37 o
  -1  -9  11     1827.56     1865.94     71.29 o
   0  -9  11      585.94      618.98     36.73 o
   1  -9  11      307.27      316.52     26.79 o
   2  -9  11     1007.76     1083.31     49.18 o
   3  -9  11      441.54      307.20     84.76 o
   4  -9  11       96.31       73.72     32.47 o
   5  -9  11     1137.43     1221.24     86.09 o
  -7  -8  11      888.43      380.62     35.98 o
  -6  -8  11      239.09      228.76     36.86 o
  -5  -8  11       41.97       56.18     17.02 o
  -4  -8  11      491.19      511.81     33.37 o
  -3  -8  11      579.12      597.17     25.46 o
  -2  -8  11       60.80       54.41     11.78 o
  -1  -8  11      812.66      836.36     56.04 o
   0  -8  11     4481.14     4635.21    143.67 o
   1  -8  11      693.19      710.14     38.38 o
   2  -8  11      230.67      281.45     25.06 o
   4  -8  11      477.37      504.58     52.74 o
   5  -8  11       13.16       -1.36     26.24 o
   6  -8  11     1250.52     1231.16     84.08 o
  -8  -7  11       20.82       43.03     22.93 o
  -7  -7  11      272.53      321.81     28.22 o
  -6  -7  11     1114.10     1199.18     52.92 o
  -5  -7  11      428.87      433.96     30.69 o
  -4  -7  11      142.46      146.53     19.75 o
  -3  -7  11      949.10      958.37     31.47 o
  -2  -7  11      724.61      738.62     27.96 o
  -1  -7  11       95.99      119.11     38.37 o
   0  -7  11     1476.04     1520.03     72.73 o
   1  -7  11     3073.13     3119.80    102.24 o
   2  -7  11      797.11      794.38     39.53 o
   3  -7  11      518.75      561.45     54.32 o
   4  -7  11      701.04      764.84     63.19 o
   5  -7  11      618.43      663.61     59.19 o
   6  -7  11        2.99       11.10     24.40 o
  -8  -6  11      102.69      114.96     20.82 o
  -7  -6  11       50.57       53.09     17.94 o
  -6  -6  11      379.02      397.40     29.23 o
  -5  -6  11     2753.99     2848.68     96.40 o
  -4  -6  11      384.24      375.09     27.95 o
  -3  -6  11      610.54      633.85     25.23 o
  -2  -6  11     1535.83     1374.58     46.70 o
  -1  -6  11       98.29      109.97     17.50 o
   0  -6  11       73.85       93.80     29.11 o
   1  -6  11     1405.44     1312.67     52.72 o
   2  -6  11     3220.32     3289.99    106.52 o
   4  -6  11      780.76      774.05     61.83 o
   5  -6  11      709.64      749.87     58.89 o
   6  -6  11      218.18      215.50     37.25 o
   7  -6  11       22.84       21.15     26.28 o
  -9  -5  11        6.57        6.19     20.97 o
  -8  -5  11      366.19      368.16     36.68 o
  -7  -5  11      464.29      490.48     31.98 o
  -6  -5  11        8.03       10.56     13.93 o
  -5  -5  11      532.12      566.59     34.39 o
  -4  -5  11     3632.32     3576.44    114.66 o
  -3  -5  11     1731.65     1598.30     48.58 o
  -2  -5  11      427.91      453.37     18.94 o
  -1  -5  11     1928.55     1979.61     71.07 o
   0  -5  11     1070.40     1091.25     54.17 o
   1  -5  11        6.82        1.94     12.15 o
   2  -5  11     2466.67     2420.18     83.22 o
   4  -5  11      474.43      525.25     51.30 o
   5  -5  11      490.44      483.21     47.26 o
   6  -5  11      873.47      888.80     64.20 o
   7  -5  11      223.36      198.47     36.20 o
  -9  -4  11      530.93      623.19     48.44 o
  -8  -4  11      126.21      133.05     24.62 o
  -7  -4  11      801.83      807.40     53.58 o
  -6  -4  11      512.40      427.44     38.00 o
  -5  -4  11       17.68        8.27     13.46 o
  -4  -4  11     1903.84     1749.73     72.67 o
  -3  -4  11     3401.64     3279.42     75.13 o
  -2  -4  11     1703.40     1598.47     46.46 o
  -1  -4  11     1852.38     1820.19     66.47 o
   0  -4  11     1379.03     1406.42     54.90 o
   1  -4  11      881.17      877.26     40.27 o
   2  -4  11       11.38       25.16     13.68 o
   3  -4  11     3352.00     3389.24    156.74 o
   4  -4  11     4635.17     4720.05    205.54 o
   5  -4  11      371.70      354.25     41.99 o
   6  -4  11      913.71      924.21     65.73 o
   7  -4  11      887.23      910.87     65.03 o
 -10  -3  11      120.84      131.55     29.14 o
  -9  -3  11     1004.20     1071.34     65.34 o
  -8  -3  11      606.84      573.08     44.98 o
  -7  -3  11       55.18       77.10     22.82 o
  -6  -3  11     1067.42     1000.04     59.24 o
  -5  -3  11      996.95     1002.49     60.07 o
  -4  -3  11       62.72       76.97     20.54 o
  -3  -3  11     2166.32     2010.40     58.19 o
  -2  -3  11     7848.29     7441.90    151.63 o
  -1  -3  11      912.14      969.76     61.17 o
   0  -3  11      531.08      623.15     49.72 o
   1  -3  11     3007.92     3303.94    147.83 o
   2  -3  11      655.33      779.58     58.23 o
   3  -3  11       66.24       85.17     27.64 o
   4  -3  11     2779.00     2810.20    134.41 o
   5  -3  11     2713.38     2782.33    134.23 o
   6  -3  11      230.05      197.64     34.05 o
   7  -3  11      242.15      222.08     34.84 o
 -10  -2  11       17.03       13.82     21.63 o
  -9  -2  11      147.70      174.38     29.44 o
  -8  -2  11     1192.49     1135.63     65.03 o
  -7  -2  11     1006.53      966.16     60.03 o
  -6  -2  11      144.46      153.76     24.57 o
  -5  -2  11     1210.62     1125.75     65.07 o
  -4  -2  11     1112.38      970.02     58.98 o
  -3  -2  11        2.42        5.55      9.36 o
  -2  -2  11     2248.84     2043.01     58.41 o
  -1  -2  11     6717.44     7017.72    282.24 o
   0  -2  11     1642.11     1778.96     90.53 o
   1  -2  11      752.92      732.01     51.43 o
   2  -2  11     2386.07     2480.30    119.31 o
   3  -2  11     1067.16     1164.19     71.17 o
   4  -2  11       88.87      111.98     26.68 o
   5  -2  11     2606.88     2724.32    130.85 o
   6  -2  11     2531.28     2525.81    123.87 o
   7  -2  11      227.21      201.24     34.93 o
 -10  -1  11      262.14      297.64     35.76 o
  -9  -1  11       84.51      103.03     24.18 o
  -8  -1  11      557.71      499.49     40.72 o
  -7  -1  11     2414.01     2186.79    103.69 o
  -6  -1  11      773.15      777.78     50.42 o
  -5  -1  11      132.30      172.93     26.33 o
  -4  -1  11      996.11      838.21     51.78 o
  -3  -1  11     1472.81     1395.20     43.71 o
  -2  -1  11      204.09      192.20     16.14 o
  -1  -1  11     3713.50     3953.15    169.77 o
   0  -1  11     7081.68     7791.95    309.71 o
   1  -1  11     1383.52     1476.24     60.23 o
   2  -1  11     1411.70     1459.81     57.35 o
   3  -1  11     1250.37     1329.80     54.21 o
   4  -1  11      435.02      441.59     30.84 o
   5  -1  11        8.60       21.31     15.57 o
   6  -1  11     1715.50     1771.26     70.90 o
   7  -1  11     1874.76     1800.04     72.53 o
 -11   0  11        0.30        0.04     18.96 o
 -10   0  11      237.80      260.56     32.91 o
  -9   0  11      423.02      415.46     38.48 o
  -8   0  11       66.57       47.48     20.89 o
  -7   0  11      620.96      611.65     43.66 o
  -6   0  11     3942.83     3834.24    162.23 o
  -5   0  11     1691.53     1626.56     81.05 o
  -4   0  11      300.15      290.09     29.88 o
  -3   0  11     2697.12     2453.67     65.70 o
  -2   0  11     1480.06     1291.32     40.69 o
  -1   0  11      103.19      108.17     24.31 o
   0   0  11     4057.21     4597.71    192.50 o
   1   0  11     8698.87     9470.53    270.02 o
   2   0  11      801.72      856.04     41.40 o
   3   0  11      954.21     1059.86     48.37 o
   4   0  11     2039.34     2056.43     76.25 o
   5   0  11      211.67      216.93     24.44 o
   6   0  11       59.58       69.82     19.27 o
   7   0  11      968.67     1026.75     51.80 o
 -11   1  11      227.58      248.32     34.89 o
 -10   1  11       94.77      102.90     27.43 o
  -9   1  11      324.15      321.12     33.61 o
  -8   1  11      179.01      175.08     27.03 o
  -7   1  11        1.81        2.02     15.49 o
  -6   1  11      829.85      911.84     55.77 o
  -5   1  11     2247.37     1966.64     91.97 o
  -4   1  11     2149.17     1952.51     92.19 o
  -3   1  11      674.80      609.24     43.00 o
  -2   1  11     1060.25      841.28     49.28 o
  -1   1  11     1301.04     1188.37     67.05 o
   0   1  11      105.74      124.49     24.44 o
   1   1  11     3973.02     4534.57    189.13 o
   2   1  11     6415.03     7326.66    214.40 o
   3   1  11      233.54      254.95     24.70 o
   4   1  11      757.28      860.97     44.05 o
   5   1  11      853.78      950.38     60.66 o
   6   1  11      237.87      208.51     24.56 o
   7   1  11       52.03       39.18     15.16 o
 -11   2  11      464.11      458.68     44.19 o
 -10   2  11      393.64      374.92     39.14 o
  -9   2  11       58.73       52.39     20.54 o
  -8   2  11      480.69      510.77     40.63 o
  -7   2  11      360.35      354.51     32.69 o
  -6   2  11       70.67       67.05     19.26 o
  -5   2  11     1353.59     1228.96     64.68 o
  -4   2  11     4902.80     4546.24    185.97 o
  -3   2  11      568.50      527.66     38.53 o
  -2   2  11      696.09      592.55     24.41 o
  -1   2  11     1222.26     1146.47     36.88 o
   0   2  11      127.54      166.57     24.57 o
   1   2  11        2.00        2.63     15.62 o
   2   2  11     1245.75     1275.91     64.95 o
   3   2  11     3060.36     2923.14    448.55 o
   4   2  11      372.54      155.21     24.44 o
   5   2  11      336.03      440.03     52.00 o
   6   2  11      890.46      976.12     79.64 o
 -10   3  11      788.02      907.41     60.07 o
  -9   3  11      822.62      723.15     50.68 o
  -8   3  11       95.38       70.52     20.19 o
  -7   3  11     1265.73     1141.73     62.53 o
  -6   3  11      752.87      636.57     42.43 o
  -5   3  11      173.60      147.97     22.51 o
  -4   3  11     2787.12     2341.95    103.29 o
  -3   3  11     8729.11     7516.21    292.38 o
  -2   3  11      623.60      594.05     39.71 o
  -1   3  11      967.37      907.48     31.13 o
   0   3  11     3204.30     2918.57     93.86 o
   1   3  11      729.33      740.00     52.74 o
   2   3  11      173.55      152.56     19.46 o
   3   3  11     2184.05     2231.24    123.57 o
   4   3  11     2726.02     3030.30    159.37 o
   5   3  11      306.43      291.02     46.21 o
   6   3  11      582.17      614.68     64.02 o
 -10   4  11      180.36      162.73     21.06 o
  -9   4  11     1176.24     1224.88     70.08 o
  -8   4  11      658.36      586.77     44.14 o
  -7   4  11       23.77       33.92     17.68 o
  -6   4  11      949.19      842.64     50.16 o
  -5   4  11      913.99      851.24     49.58 o
  -4   4  11       23.53       11.23     13.91 o
  -3   4  11     2203.57     1997.75     89.78 o
  -2   4  11     4107.66     3675.08    113.10 o
  -1   4  11      623.89      577.10     20.75 o
   0   4  11      424.30      352.76     36.73 o
   1   4  11      977.03      933.12     61.48 o
   2   4  11      698.81      709.72     60.29 o
   3   4  11      131.29      110.14     32.91 o
   4   4  11     1190.16     1181.53     86.93 o
   5   4  11     1338.01     1515.41    103.12 o
 -10   5  11       39.45       36.05     16.37 o
  -9   5  11      354.19      371.82     27.78 o
  -8   5  11     1934.02     1890.17     69.34 o
  -7   5  11      278.70      286.28     23.18 o
  -6   5  11      128.50      124.90     17.35 o
  -5   5  11      862.48      788.81     36.44 o
  -4   5  11      634.36      575.84     30.17 o
  -3   5  11        0.16       20.62     17.95 o
  -2   5  11     1730.11     1622.57     91.23 o
  -1   5  11     3566.01     3526.11    164.99 o
   0   5  11      563.51      568.87     47.87 o
   1   5  11      701.89      628.98     49.85 o
   2   5  11      968.38     1027.11     74.33 o
   3   5  11      142.50      164.16     35.72 o
   4   5  11       82.47      107.24     36.99 o
   5   5  11      678.16      821.27     76.66 o
  -9   6  11       78.74       92.93     18.81 o
  -8   6  11      346.88      367.42     27.34 o
  -7   6  11     1684.20     1676.75     62.54 o
  -6   6  11      814.92      772.25     60.20 o
  -5   6  11      170.36      148.97     29.75 o
  -4   6  11      797.84      737.10     56.56 o
  -3   6  11      781.32      681.25     53.93 o
  -2   6  11        0.19        4.34     18.08 o
  -1   6  11     1636.02     1564.25     89.91 o
   0   6  11     2665.09     2655.39    131.33 o
   1   6  11      283.71      278.38     35.15 o
   2   6  11      401.58      381.37     46.91 o
   3   6  11      635.32      651.80     61.83 o
   4   6  11      105.51      120.80     38.13 o
  -9   7  11      337.26      362.37     43.97 o
  -8   7  11       32.74       45.86     25.54 o
  -7   7  11      480.92      491.55     49.94 o
  -6   7  11     1993.79     1928.02    107.16 o
  -5   7  11      358.86      371.14     42.56 o
  -4   7  11      207.82      201.06     33.48 o
  -3   7  11      353.98      391.50     42.83 o
  -2   7  11      440.17      439.38     44.80 o
  -1   7  11       23.61       22.38     22.25 o
   0   7  11      782.54      794.28     60.42 o
   1   7  11     2343.71     2445.42    123.48 o
   2   7  11      147.41      161.30     34.84 o
   3   7  11      305.17      287.46     46.95 o
  -8   8  11      150.90      171.13     34.93 o
  -7   8  11       15.20       -5.62     20.80 o
  -6   8  11      607.14      503.13     49.41 o
  -5   8  11     1812.76     1739.12     99.65 o
  -4   8  11      146.35      157.22     32.12 o
  -3   8  11      247.26      228.79     36.11 o
  -2   8  11      527.02      494.67     50.24 o
  -1   8  11      113.11      118.61     29.44 o
   0   8  11        5.31       21.24     22.55 o
   1   8  11      607.56      609.81     54.06 o
  -6   9  11        2.47       24.44     26.50 o
  -5   9  11      325.49      297.33     41.16 o
  -4   9  11      961.65     1002.89     73.37 o
  -3   9  11      160.66      151.26     33.52 o
  -2   9  11      127.98      131.25     32.08 o
  -1   9  11      335.47      301.63     41.29 o
   0   9  11      105.42      101.98     30.37 o
  -3 -10  12      155.22      146.47     32.91 o
  -2 -10  12      156.43      117.99     26.54 o
  -1 -10  12     1144.79     1112.62     49.15 o
   0 -10  12      529.28      524.04     35.43 o
   1 -10  12        5.45       19.49     16.61 o
   2 -10  12      799.87      897.51     46.60 o
  -5  -9  12        4.23       11.66     13.23 o
  -4  -9  12      219.50      236.67     42.43 o
  -3  -9  12      923.39      932.19     33.56 o
  -2  -9  12      208.58      225.16     18.50 o
  -1  -9  12      435.39      428.97     31.09 o
   0  -9  12     1613.43     1692.33     67.09 o
   1  -9  12      584.38      642.25     38.15 o
   2  -9  12       20.71       24.20     16.07 o
   3  -9  12      910.85      980.20     72.27 o
   4  -9  12     1118.35     1157.44     82.76 o
  -6  -8  12      607.17      727.93     41.29 o
  -5  -8  12      313.21      307.90     28.04 o
  -4  -8  12        4.78        3.87     14.18 o
  -3  -8  12      460.28      440.45     22.78 o
  -2  -8  12     1119.73     1044.07     35.44 o
  -1  -8  12      281.07      288.90     26.57 o
   0  -8  12     1051.26     1086.30     49.67 o
   1  -8  12     1929.52     1900.79     71.42 o
   2  -8  12      411.00      417.41     30.35 o
   3  -8  12      100.55      120.76     32.91 o
   4  -8  12      975.74     1092.32     79.64 o
   5  -8  12     1112.52     1020.27     76.48 o
  -7  -7  12      318.17      335.61     35.98 o
  -6  -7  12      224.38      258.34     25.71 o
  -5  -7  12     1263.98     1402.28     59.85 o
  -4  -7  12      345.41      338.38     27.95 o
  -3  -7  12        1.39       -6.60      9.77 o
  -2  -7  12      579.13      567.62     33.63 o
  -1  -7  12     1303.84     1334.34     78.61 o
   0  -7  12      780.54      696.83     37.85 o
   1  -7  12      932.95     1017.28     47.00 o
   2  -7  12     2529.08     2521.08     87.87 o
   3  -7  12      595.68      578.74     52.96 o
   4  -7  12      103.27      164.60     36.90 o
   5  -7  12     1271.34     1270.82     86.31 o
  -8  -6  12      113.21      117.60     26.37 o
  -7  -6  12      681.34      766.04     42.63 o
  -6  -6  12      495.07      489.23     32.82 o
  -5  -6  12      568.06      604.77     37.10 o
  -4  -6  12     2096.44     2049.12     75.58 o
  -3  -6  12      902.22      876.04     31.38 o
  -2  -6  12        4.73        9.25     10.25 o
  -1  -6  12     1230.91     1264.16     63.71 o
   0  -6  12     3637.57     3680.32    118.05 o
   1  -6  12      210.16      239.79     23.16 o
   2  -6  12     1021.91      940.13     44.37 o
   3  -6  12     3311.37     3621.94    170.12 o
   4  -6  12      553.28      583.17     55.82 o
   5  -6  12      124.49      137.57     34.31 o
   6  -6  12      845.99      840.66     67.36 o
  -9  -5  12      164.42      182.06     31.24 o
  -8  -5  12        0.62       10.27     19.53 o
  -7  -5  12      127.78      176.31     28.70 o
  -6  -5  12      512.37      548.60     34.73 o
  -5  -5  12      683.17      670.17     45.72 o
  -4  -5  12      293.23      302.86     25.71 o
  -3  -5  12     2758.40     2617.93     63.86 o
  -2  -5  12     1042.59      982.66     32.74 o
  -1  -5  12       79.12       79.15     17.15 o
   0  -5  12     2461.40     2470.44     85.09 o
   1  -5  12     1633.98     1687.22     64.02 o
   2  -5  12        8.99       14.73     12.33 o
   3  -5  12      821.53      857.69     65.69 o
   4  -5  12     1705.98     1753.86    100.00 o
   5  -5  12      250.83      308.04     42.78 o
   6  -5  12      160.46      175.83     37.34 o
  -9  -4  12      520.24      602.61     49.94 o
  -8  -4  12      200.63      231.21     31.20 o
  -7  -4  12       11.79        2.19     16.94 o
  -6  -4  12      384.09      368.07     36.55 o
  -5  -4  12     1688.18     1559.91     82.98 o
  -4  -4  12      335.56      342.81     26.33 o
  -3  -4  12      669.49      611.22     25.51 o
  -2  -4  12     3935.06     3994.78     80.44 o
  -1  -4  12      743.06      688.13     36.28 o
   0  -4  12      165.65      171.35     19.63 o
   1  -4  12     1857.60     1887.21     97.20 o
   2  -4  12     1746.29     1871.11     99.48 o
   3  -4  12      307.23      284.74     40.37 o
   4  -4  12     1127.12     1163.93     76.13 o
   5  -4  12     1871.34     1994.37    109.22 o
   6  -4  12      186.24      171.53     35.32 o
 -10  -3  12      139.09      158.67     30.89 o
  -9  -3  12       41.99       73.15     24.66 o
  -8  -3  12     1053.13      965.50     59.85 o
  -7  -3  12      865.95      795.82     54.15 o
  -6  -3  12        4.68       29.27     18.52 o
  -5  -3  12     1144.94     1147.87     66.70 o
  -4  -3  12     2719.09     2574.47    120.58 o
  -3  -3  12      104.49      122.35     15.09 o
  -2  -3  12      920.12      946.65     36.69 o
  -1  -3  12     3031.53     3147.02    143.36 o
   0  -3  12     1647.27     1720.60     90.31 o
   1  -3  12      273.50      330.38     37.34 o
   2  -3  12     1612.03     1757.15     95.09 o
   3  -3  12     3281.11     3436.42    160.16 o
   4  -3  12      127.43      146.91     32.95 o
   5  -3  12     1465.73     1477.11     88.46 o
   6  -3  12     1396.35     1344.10     82.98 o
 -10  -2  12      286.01      286.14     36.64 o
  -9  -2  12      270.11      254.90     33.35 o
  -8  -2  12       90.23      104.22     23.08 o
  -7  -2  12     1369.90     1386.10     76.09 o
  -6  -2  12      755.11      683.09     48.27 o
  -5  -2  12       50.46       51.95     20.76 o
  -4  -2  12     1395.17     1237.39     69.81 o
  -3  -2  12     2705.30     2508.18     69.44 o
  -2  -2  12     1179.03     1129.53     40.15 o
  -1  -2  12     2040.41     2247.03    109.48 o
   0  -2  12     3885.53     4246.58    182.76 o
   1  -2  12      787.71      882.00     59.06 o
   2  -2  12      305.36      303.78     36.77 o
   3  -2  12     1729.16     1828.41     99.43 o
   4  -2  12     1712.06     1796.60     98.38 o
   5  -2  12      123.76      111.32     29.18 o
   6  -2  12     1046.20     1102.81     74.03 o
 -10  -1  12       99.18      100.35     25.89 o
  -9  -1  12      558.27      563.38     46.91 o
  -8  -1  12      201.29      168.37     26.59 o
  -7  -1  12      337.80      307.47     34.49 o
  -6  -1  12     1579.04     1429.28     75.87 o
  -5  -1  12      859.16      805.12     54.54 o
  -4  -1  12       19.56       32.65     18.17 o
  -3  -1  12     1241.44     1091.57     38.38 o
  -2  -1  12     4232.23     4122.34    103.64 o
  -1  -1  12      225.95      247.22     31.86 o
   0  -1  12     1587.31     1712.13     88.29 o
   1  -1  12     3393.53     3644.06    160.34 o
   2  -1  12      559.97      621.66     48.44 o
   3  -1  12      148.20      173.77     31.46 o
   4  -1  12     1575.31     1668.29     93.11 o
   5  -1  12     1814.15     2078.66    109.26 o
   6  -1  12        9.24        3.77     22.47 o
 -10   0  12        2.17       -0.79     20.62 o
  -9   0  12       69.73       81.97     24.62 o
  -8   0  12      798.62      792.31     53.89 o
  -7   0  12      643.56      650.79     48.84 o
  -6   0  12      470.94      407.17     36.11 o
  -5   0  12     2712.28     2365.42    109.88 o
  -4   0  12     1064.39      910.83     56.25 o
  -3   0  12      284.72      253.57     18.07 o
  -2   0  12     1635.21     1582.97     48.26 o
  -1   0  12     2859.89     3177.87    141.91 o
   0   0  12      198.26      325.29     35.10 o
   1   0  12     1293.22     1363.07     54.28 o
   2   0  12     2815.78     2999.92    115.25 o
   3   0  12      414.35      436.87     30.44 o
   4   0  12      354.71      368.25     40.85 o
   5   0  12     1091.95     1131.28     53.38 o
   6   0  12      945.32     1049.00     52.08 o
 -10   1  12      209.31      266.27     34.84 o
  -9   1  12       36.29       39.01     20.27 o
  -8   1  12      238.76      286.89     32.91 o
  -7   1  12     1694.77     1550.83     80.43 o
  -6   1  12      655.90      619.94     44.76 o
  -5   1  12      395.60      343.19     33.57 o
  -4   1  12     2260.93     2083.40     98.51 o
  -3   1  12     1388.15     1105.53     61.83 o
  -2   1  12      205.46      152.78     18.80 o
  -1   1  12     1633.20     1792.26     90.31 o
   0   1  12     3843.28     4462.39    187.46 o
   1   1  12     1849.32     2050.39     74.86 o
   2   1  12     1537.02     1747.89     66.17 o
   3   1  12     3054.32     3509.39    115.40 o
   4   1  12      335.80      368.40     30.55 o
   5   1  12      168.49      148.57     23.09 o
   6   1  12      701.10      807.40     70.56 o
 -10   2  12      605.67      601.91     50.77 o
  -9   2  12      234.64      230.59     31.68 o
  -8   2  12      101.02      116.99     24.40 o
  -7   2  12      329.15      326.12     31.55 o
  -6   2  12      957.51      932.20     56.83 o
  -5   2  12       77.64       63.32     19.18 o
  -4   2  12      184.99      144.72     23.91 o
  -3   2  12     1673.53     1455.74     74.47 o
  -2   2  12     1487.35     1353.23     86.42 o
  -1   2  12      181.79      153.52     13.84 o
   0   2  12     1462.46     1674.74     84.47 o
   1   2  12     2464.56     2938.55    131.64 o
   2   2  12      331.02      360.39     89.08 o
   3   2  12     1191.07     1269.99     82.89 o
   4   2  12     1822.01     2077.52    119.18 o
   5   2  12      122.03      106.81     35.46 o
   6   2  12      237.63      235.42     44.67 o
 -10   3  12       80.51       89.43     26.55 o
  -9   3  12      659.30      691.38     50.95 o
  -8   3  12      386.13      428.98     39.14 o
  -7   3  12        8.89        2.33     16.10 o
  -6   3  12      933.40      830.53     51.60 o
  -5   3  12      934.32      905.65     54.02 o
  -4   3  12      418.10      384.09     33.26 o
  -3   3  12      793.66      764.62     47.35 o
  -2   3  12     1598.86     1336.12     68.76 o
  -1   3  12      532.87      485.56     22.19 o
   0   3  12       76.03       50.77     12.91 o
   1   3  12      868.23      903.28     60.91 o
   2   3  12     1540.82     1657.10     97.68 o
   3   3  12      309.75      311.33     43.66 o
   4   3  12      645.73      712.18     66.17 o
   5   3  12      745.22      856.64     73.94 o
 -10   4  12       83.53       94.46     18.71 o
  -9   4  12      157.16      157.40     26.94 o
  -8   4  12      424.36      462.41     39.98 o
  -7   4  12      549.10      520.51     41.20 o
  -6   4  12        0.04       -2.76     14.66 o
  -5   4  12      754.74      676.51     44.71 o
  -4   4  12     1519.95     1345.16     68.06 o
  -3   4  12      607.09      583.04     40.55 o
  -2   4  12      834.64      764.44     35.79 o
  -1   4  12     2116.44     2018.02    107.90 o
   0   4  12      186.12      195.53     30.98 o
   1   4  12       49.87       37.04     21.72 o
   2   4  12      785.13      778.13     61.92 o
   3   4  12      991.60     1026.50     77.71 o
   4   4  12      120.68      147.13     38.53 o
  -9   5  12      180.40      162.85     21.04 o
  -8   5  12      297.98      307.28     25.40 o
  -7   5  12     1041.90      919.29     43.03 o
  -6   5  12      382.93      311.02     24.55 o
  -5   5  12      110.17       87.88     15.00 o
  -4   5  12      688.97      651.23     54.76 o
  -3   5  12     1595.51     1575.62     92.19 o
  -2   5  12      180.11      205.76     31.86 o
  -1   5  12      645.41      549.08     50.20 o
   0   5  12     1537.59     1566.18     90.26 o
   1   5  12      143.91      147.35     29.09 o
   2   5  12       31.34       26.11     23.91 o
   3   5  12      821.24      895.73     73.81 o
   4   5  12      999.53     1283.29     92.68 o
  -9   6  12      574.98      558.77     35.17 o
  -8   6  12      234.75      238.11     49.21 o
  -7   6  12      239.76      223.75     35.02 o
  -6   6  12     1100.23     1069.24     74.07 o
  -5   6  12      343.73      294.92     37.78 o
  -4   6  12        1.63       -2.11     17.90 o
  -3   6  12     1095.61     1013.20     71.35 o
  -2   6  12     1615.52     1625.47     95.05 o
  -1   6  12      196.57      190.05     33.70 o
   0   6  12      898.45      878.05     64.37 o
   1   6  12      874.71      966.78     67.71 o
   2   6  12       54.88       46.91     25.45 o
   3   6  12       67.94      133.13     36.64 o
  -8   7  12      611.17      600.55     57.26 o
  -7   7  12      240.41      217.52     37.83 o
  -6   7  12      261.07      256.26     37.69 o
  -5   7  12     1103.85     1106.45     76.13 o
  -4   7  12      226.41      226.73     35.15 o
  -3   7  12       88.28       80.70     28.35 o
  -2   7  12      646.91      602.79     54.98 o
  -1   7  12      908.09      864.05     65.60 o
   0   7  12      134.08      153.10     33.44 o
   1   7  12      432.87      446.31     46.07 o
   2   7  12      720.36      706.26     62.40 o
  -7   8  12      563.74      641.40     59.33 o
  -6   8  12      316.09      317.69     42.21 o
  -5   8  12      157.87      188.55     35.85 o
  -4   8  12      962.42      942.29     70.43 o
  -3   8  12      213.91      235.42     38.61 o
  -2   8  12       58.22      100.62     31.46 o
  -1   8  12      385.30      443.37     48.97 o
   0   8  12      611.95      633.55     56.69 o
  -4   9  12      317.80      367.10     47.13 o
  -3   9  12      874.69     1011.93     75.69 o
  -1 -10  13       52.82       88.53     15.80 o
   0 -10  13      382.09      434.87     33.04 o
  -4  -9  13      147.60      178.24     24.44 o
  -3  -9  13      310.75      340.92     22.17 o
  -2  -9  13     1704.67     1811.35     52.24 o
  -1  -9  13      587.42      668.95     33.31 o
   0  -9  13      147.06      165.90     23.37 o
   1  -9  13      515.66      544.37     36.10 o
   2  -9  13      508.56      467.27     96.84 o
   3  -9  13        0.58       -1.89     24.75 o
  -6  -8  13        0.22       -7.61     14.85 o
  -5  -8  13      109.77      122.03     22.32 o
  -4  -8  13      543.34      573.55     45.39 o
  -3  -8  13       95.47      107.06     15.58 o
  -2  -8  13      292.35      294.56     20.30 o
  -1  -8  13     2400.74     2504.91     89.27 o
   0  -8  13      938.92      900.71     45.46 o
   1  -8  13      144.12      149.82     21.17 o
   2  -8  13      534.35      406.34     83.92 o
   3  -8  13      494.87      533.10     53.45 o
   4  -8  13       34.26       15.84     25.58 o
  -7  -7  13      631.35      702.01     42.63 o
  -6  -7  13      239.21      229.73     25.15 o
  -5  -7  13       61.40       61.14     19.31 o
  -4  -7  13      262.39      311.25     28.34 o
  -3  -7  13      499.30      521.71     30.37 o
  -2  -7  13       27.56       32.20     11.93 o
  -1  -7  13      858.48      941.38     47.74 o
   0  -7  13     2875.11     3027.94    102.70 o
   1  -7  13      895.37      932.05     46.06 o
   2  -7  13      408.43      321.02    107.18 o
   3  -7  13     1274.07     1274.99     82.93 o
   4  -7  13      235.03      285.49     42.87 o
   5  -7  13        0.16       21.98     27.69 o
  -7  -6  13       74.78       93.20     26.28 o
  -6  -6  13     1129.58     1114.74     72.21 o
  -5  -6  13      989.90      957.53     47.44 o
  -4  -6  13       88.24       87.59     18.51 o
  -3  -6  13      648.01      613.43     30.09 o
  -2  -6  13      387.81      347.59     20.60 o
  -1  -6  13      198.44      179.86     22.18 o
   0  -6  13      699.29      676.74     38.69 o
   1  -6  13     3399.23     3510.85    114.66 o
   2  -6  13     1632.25     1571.58     90.83 o
   3  -6  13      335.30      386.98     45.81 o
   4  -6  13     1274.81     1314.75     85.17 o
   5  -6  13      453.16      429.02     51.30 o
  -8  -5  13      244.40      291.10     36.38 o
  -7  -5  13       96.74       96.76     25.36 o
  -6  -5  13      152.65      137.08     27.73 o
  -5  -5  13     1654.21     1591.70     64.72 o
  -4  -5  13     1426.08     1341.07     86.51 o
  -3  -5  13        7.77        7.58     10.02 o
  -2  -5  13     1363.37     1287.81     48.00 o
  -1  -5  13      711.53      725.04     44.96 o
   0  -5  13      272.19      245.45     24.06 o
   1  -5  13     1255.58     1273.58     58.98 o
   2  -5  13     4443.93     4795.44    209.22 o
   3  -5  13      779.37      792.79     61.78 o
   4  -5  13      143.39      164.95     37.17 o
   5  -5  13      838.78      889.81     69.64 o
  -9  -4  13        1.54       17.20     21.59 o
  -8  -4  13      220.50      219.18     32.95 o
  -7  -4  13      218.46      233.01     33.39 o
  -6  -4  13      118.16       91.84     25.23 o
  -5  -4  13      508.47      508.84     45.42 o
  -4  -4  13     2170.98     2090.86    105.80 o
  -3  -4  13     1498.80     1418.99     48.25 o
  -2  -4  13      130.50      152.28     26.44 o
  -1  -4  13     1156.21     1186.18     71.35 o
   0  -4  13     1391.27     1491.06     84.73 o
   1  -4  13       36.61       44.32     24.27 o
   2  -4  13     2223.89     2443.00    120.98 o
   3  -4  13     3989.64     4185.02    189.87 o
   4  -4  13      373.36      402.78     46.60 o
   5  -4  13      343.00      263.81     42.78 o
   6  -4  13      750.19      823.94     67.62 o
  -9  -3  13      335.60      329.85     38.44 o
  -8  -3  13        6.73       22.64     19.97 o
  -7  -3  13      327.63      366.80     37.61 o
  -6  -3  13      264.55      262.93     33.13 o
  -5  -3  13      128.53      111.54     24.66 o
  -4  -3  13      396.79      346.61     36.90 o
  -3  -3  13     3094.95     2862.94     78.57 o
  -2  -3  13     1510.44     1607.66     51.92 o
  -1  -3  13       53.16       78.90     24.62 o
   0  -3  13     1014.68     1085.69     68.54 o
   1  -3  13     1429.17     1471.09     83.42 o
   2  -3  13       14.81       25.45     22.82 o
   3  -3  13     1718.11     1932.94    104.44 o
   4  -3  13     2589.48     2828.54    141.21 o
   5  -3  13      442.17      479.53     51.47 o
   6  -3  13      172.37      162.01     34.89 o
  -9  -2  13      827.54      870.02     60.47 o
  -8  -2  13      356.80      317.61     36.20 o
  -7  -2  13       16.11       18.21     19.97 o
  -6  -2  13      410.60      441.39     39.14 o
  -5  -2  13      812.04      752.16     53.67 o
  -4  -2  13       80.60       74.33     22.03 o
  -3  -2  13     1135.94     1031.37     38.45 o
  -2  -2  13     5009.07     5197.43    128.54 o
  -1  -2  13      642.46      720.52     54.06 o
   0  -2  13      186.05      234.89     32.65 o
   1  -2  13     1295.87     1316.15     76.75 o
   2  -2  13      599.09      620.47     50.02 o
   3  -2  13       56.11       50.59     26.37 o
   4  -2  13     1300.99     1508.79     90.88 o
   5  -2  13     2659.74     2737.97    138.00 o
   6  -2  13      282.33      262.05     39.67 o
 -10  -1  13      119.45      125.67     29.40 o
  -9  -1  13      146.07      163.54     28.74 o
  -8  -1  13     1166.18     1005.52     62.22 o
  -7  -1  13      934.83      921.32     60.91 o
  -6  -1  13       64.18       62.18     21.76 o
  -5  -1  13      528.86      540.21     45.55 o
  -4  -1  13      852.31      730.96     51.12 o
  -3  -1  13      217.77      197.51     17.27 o
  -2  -1  13     1684.39     1639.36     51.27 o
  -1  -1  13     3703.30     4067.55    176.93 o
   0  -1  13     1313.97     1553.19     83.33 o
   1  -1  13      413.06      461.40     43.70 o
   2  -1  13      955.54     1030.80     64.64 o
   3  -1  13      501.41      520.77     46.69 o
   4  -1  13        0.27        3.91     23.26 o
   5  -1  13      984.85     1051.20     73.32 o
   6  -1  13     1615.85     1617.79     95.79 o
 -10   0  13      169.68      188.03     31.42 o
  -9   0  13       62.93       38.57     21.68 o
  -8   0  13      268.88      297.99     34.23 o
  -7   0  13     1978.28     1809.98     93.68 o
  -6   0  13      851.73      761.06     50.95 o
  -5   0  13      106.20      126.42     24.44 o
  -4   0  13     1677.32     1561.40     82.01 o
  -3   0  13      432.58      388.83     22.23 o
  -2   0  13      166.30      200.06     22.64 o
  -1   0  13     1642.08     1930.57     97.06 o
   0   0  13     5191.53     5659.01    233.53 o
   1   0  13      697.95      758.54     38.47 o
   2   0  13      304.29      321.05     25.92 o
   3   0  13      996.42     1070.77     68.59 o
   4   0  13      534.84      567.64     52.17 o
   5   0  13        0.90       -2.90     21.94 o
 -10   1  13      165.95      182.81     31.86 o
  -9   1  13      134.72      144.94     29.01 o
  -8   1  13       82.05      113.65     24.00 o
  -7   1  13      296.70      326.03     34.27 o
  -6   1  13     2128.85     2048.83     99.92 o
  -5   1  13     1092.06      982.05     59.55 o
  -4   1  13      163.34      174.91     26.46 o
  -3   1  13     1450.62     1278.46     70.74 o
  -2   1  13      733.10      728.15     29.98 o
  -1   1  13       53.75       58.45     11.85 o
   0   1  13     1552.30     1715.07     87.98 o
   1   1  13     3139.30     3503.86    112.52 o
   2   1  13       90.51      123.21     19.95 o
   3   1  13      226.22      282.33     26.05 o
   4   1  13      331.95      366.30     30.00 o
   5   1  13      279.49      145.24     28.08 o
 -10   2  13        1.25       22.20     21.76 o
  -9   2  13      359.19      343.19     36.51 o
  -8   2  13      233.69      240.64     31.37 o
  -7   2  13      174.07      132.30     23.52 o
  -6   2  13      350.08      350.03     35.46 o
  -5   2  13     3247.80     2785.27    124.31 o
  -4   2  13     1454.69     1258.32     69.77 o
  -3   2  13      283.69      191.76     26.59 o
  -2   2  13      973.22      938.36     33.56 o
  -1   2  13     1286.54     1288.86     41.54 o
   0   2  13        0.89        4.34     19.35 o
   1   2  13     1416.99     1311.62     79.36 o
   2   2  13     2626.09     2733.49    138.93 o
   3   2  13      606.13      720.39     61.08 o
   4   2  13      450.21      494.71     52.96 o
   5   2  13      593.74      722.84     67.27 o
  -9   3  13       10.52        0.13     18.61 o
  -8   3  13      504.53      428.23     40.33 o
  -7   3  13      721.10      617.49     45.77 o
  -6   3  13       48.00       49.63     19.57 o
  -5   3  13      712.16      597.74     43.92 o
  -4   3  13     3579.32     3218.59    139.15 o
  -3   3  13      324.58      254.64     28.17 o
  -2   3  13        8.81       14.31     16.19 o
  -1   3  13      590.48      577.88     25.97 o
   0   3  13     1274.04     1406.01     39.02 o
   1   3  13      147.28      165.82     29.71 o
   2   3  13     1245.84     1245.94     81.57 o
   3   3  13     2327.07     2465.43    133.00 o
   4   3  13      387.31      469.21     54.24 o
  -9   4  13      321.25      398.48     39.62 o
  -8   4  13       28.13       46.95     21.28 o
  -7   4  13      188.08      219.84     28.30 o
  -6   4  13      471.09      437.18     37.08 o
  -5   4  13       13.64        9.61     16.94 o
  -4   4  13      752.37      637.28     43.18 o
  -3   4  13     1577.17     1547.27     59.72 o
  -2   4  13      617.46      637.67     53.67 o
  -1   4  13      151.81      158.01     30.72 o
   0   4  13      516.66      612.62     53.45 o
   1   4  13      363.63      390.23     42.34 o
   2   4  13        5.23      -16.67     19.31 o
   3   4  13      703.73      823.68     68.32 o
   4   4  13      858.37      851.50     73.81 o
  -9   5  13      711.05      725.74     39.92 o
  -8   5  13      208.86      177.76     21.69 o
  -7   5  13       29.42       37.55     14.81 o
  -6   5  13      190.28      171.05     19.96 o
  -5   5  13      471.67      421.47     44.93 o
  -4   5  13      147.83      135.20     29.14 o
  -3   5  13     1006.01      919.91     68.10 o
  -2   5  13     1928.13     1903.10    107.16 o
  -1   5  13      548.40      536.31     52.17 o
   0   5  13      231.14      220.85     35.94 o
   2   5  13      192.85      166.31     32.34 o
   3   5  13       13.22       19.88     27.25 o
  -8   6  13      829.97      822.15     65.12 o
  -7   6  13      272.88      239.15     36.82 o
  -6   6  13       41.37       48.71     24.31 o
  -5   6  13      323.35      335.29     42.13 o
  -4   6  13      243.65      213.96     36.42 o
  -3   6  13       21.66       11.89     24.05 o
  -2   6  13      446.52      480.32     49.98 o
  -1   6  13     1571.89     1734.99    102.07 o
   0   6  13      259.41      233.66     37.56 o
   2   6  13      333.30      277.06     40.98 o
  -7   7  13      846.45      828.51     68.06 o
  -6   7  13      416.79      431.83     48.18 o
  -5   7  13      110.67      116.28     31.29 o
  -4   7  13      239.44      265.74     39.84 o
  -3   7  13      332.40      412.83     48.09 o
  -2   7  13       15.68       51.60     27.69 o
  -1   7  13      401.17      411.56     47.65 o
   0   7  13     1164.74     1298.86     86.44 o
  -5   8  13      108.81       89.43     30.85 o
  -4   8  13       36.63       34.36     25.10 o
  -3   8  13      236.65      227.65     39.84 o
  -2   8  13      227.50      246.61     42.26 o
  -3  -9  14      221.34      231.02     20.61 o
  -2  -9  14      124.02      156.85     18.01 o
  -1  -9  14      977.01     1092.91     39.71 o
   0  -9  14      399.64      482.24     34.56 o
   1  -9  14        5.86       -2.04     16.11 o
  -5  -8  14       18.86       14.36     21.04 o
  -4  -8  14       97.55      133.25     23.26 o
  -3  -8  14      663.37      689.60     33.96 o
  -2  -8  14      484.23      521.06     26.96 o
  -1  -8  14      203.45      212.18     26.31 o
   0  -8  14     1291.48     1350.96     58.39 o
   1  -8  14      313.07      360.17     30.23 o
   2  -8  14       15.71       35.28     26.94 o
  -6  -7  14      515.71      504.76     35.87 o
  -5  -7  14      153.37      166.95     28.06 o
  -4  -7  14       38.51       25.90     16.06 o
  -3  -7  14       94.97      133.00     16.80 o
  -2  -7  14     1175.16     1242.23     40.71 o
  -1  -7  14      791.84      870.65     45.85 o
   0  -7  14      159.39      170.77     33.33 o
   1  -7  14     1756.49     1883.38     72.84 o
   2  -7  14      620.84      688.44     58.54 o
   3  -7  14       64.42       53.84     26.33 o
  -7  -6  14      295.54      271.66     36.33 o
  -6  -6  14       38.32       62.71     24.18 o
  -5  -6  14      820.38      838.87     45.47 o
  -4  -6  14      596.71      577.07     36.28 o
  -3  -6  14        1.36        3.56     11.08 o
  -2  -6  14      455.47      513.57     25.07 o
  -1  -6  14     1575.14     1608.16     64.94 o
   0  -6  14      536.60      525.71     34.30 o
   1  -6  14      341.46      363.78     29.19 o
   2  -6  14     1476.98     1441.78     86.84 o
   3  -6  14      779.49      813.19     63.98 o
   4  -6  14       60.86       45.81     28.74 o
  -8  -5  14       26.66       42.34     25.41 o
  -7  -5  14      421.14      420.51     43.75 o
  -6  -5  14      261.01      244.81     35.28 o
  -5  -5  14      158.39      162.09     29.66 o
  -4  -5  14      913.40      843.56     61.39 o
  -3  -5  14      407.77      387.91     25.57 o
  -2  -5  14       59.40       77.33     15.48 o
  -1  -5  14      456.26      504.71     46.47 o
   0  -5  14     1079.20     1139.75     71.53 o
   1  -5  14      315.60      372.24     42.56 o
   2  -5  14      101.82       93.29     28.08 o
   3  -5  14     1605.52     1721.96     99.13 o
   4  -5  14      540.40      686.86     62.84 o
  -8  -4  14       11.97        1.62     19.79 o
  -7  -4  14      114.77      117.34     28.08 o
  -6  -4  14      930.43      885.51     60.69 o
  -5  -4  14      508.40      484.35     46.25 o
  -4  -4  14      117.47      119.14     27.07 o
  -3  -4  14     1691.63     1678.63     55.22 o
  -2  -4  14      937.36      902.38     37.01 o
  -1  -4  14        0.97       -2.85     19.70 o
   0  -4  14      958.72     1105.61     69.73 o
   1  -4  14     1475.60     1469.73     85.61 o
   2  -4  14      930.31      880.90     62.35 o
   3  -4  14      312.13      272.45     38.61 o
   4  -4  14     1613.95     1699.80    101.36 o
   5  -4  14      397.76      404.75     51.08 o
  -9  -3  14      274.70      337.57     38.40 o
  -8  -3  14      314.26      300.63     38.00 o
  -7  -3  14       12.73       24.79     21.33 o
  -6  -3  14      189.45      175.57     30.45 o
  -5  -3  14     1157.21     1057.83     67.93 o
  -4  -3  14      552.28      481.46     43.49 o
  -3  -3  14       95.01       83.47     15.63 o
  -2  -3  14     1616.67     1586.66     51.74 o
  -1  -3  14     1313.27     1418.17     82.01 o
   0  -3  14        0.45       51.91     23.74 o
   1  -3  14     1035.15     1092.89     68.85 o
   2  -3  14     2459.51     2547.04    124.40 o
   3  -3  14      679.82      683.00     58.05 o
   4  -3  14      876.17     1057.52     75.87 o
   5  -3  14     1145.17     1138.04     80.87 o
  -9  -2  14       31.17       34.75     24.00 o
  -8  -2  14      478.98      522.66     47.70 o
  -7  -2  14      254.51      259.33     34.71 o
  -6  -2  14       15.85       12.29     18.17 o
  -5  -2  14      250.50      218.26     30.94 o
  -4  -2  14     1414.85     1147.74     70.82 o
  -3  -2  14      969.17      944.19     37.45 o
  -2  -2  14      363.60      346.85     23.01 o
  -1  -2  14     1877.63     2131.72    107.07 o
   0  -2  14      661.96      664.53     52.52 o
   1  -2  14       31.67       55.42     23.87 o
   2  -2  14      552.36      533.72     48.71 o
   3  -2  14     1710.77     1870.98    101.93 o
   4  -2  14      519.89      560.53     54.28 o
   5  -2  14      335.42      403.39     47.04 o
  -9  -1  14      358.45      308.87     38.09 o
  -8  -1  14       71.58       82.85     26.15 o
  -7  -1  14     1098.19     1014.21     64.55 o
  -6  -1  14      445.52      427.57     41.16 o
  -5  -1  14       49.70       50.64     22.95 o
  -4  -1  14      654.40      570.23     48.05 o
  -3  -1  14     1274.24     1187.02     42.70 o
  -2  -1  14      831.41      842.04     34.35 o
  -1  -1  14      543.62      608.71     50.64 o
   0  -1  14     1978.79     2193.59    107.81 o
   1  -1  14      604.48      646.67     49.85 o
   2  -1  14       44.22       68.85     25.19 o
   3  -1  14     1206.20     1288.68     78.63 o
   4  -1  14     1302.66     1506.29     89.87 o
   5  -1  14      168.01      209.49     38.48 o
  -9   0  14      552.56      580.67     50.11 o
  -8   0  14      630.07      565.53     45.77 o
  -7   0  14       89.33      114.00     26.02 o
  -6   0  14      868.50      753.03     51.82 o
  -5   0  14      864.05      817.19     57.13 o
  -4   0  14        2.22       -4.48     16.24 o
  -3   0  14      298.30      319.90     21.46 o
  -2   0  14     2249.99     2316.77     65.43 o
  -1   0  14     1101.66     1225.06     72.58 o
   0   0  14      221.99      288.95     34.53 o
   1   0  14     2321.08     2688.47    126.46 o
   2   0  14      538.08      578.56     48.62 o
   3   0  14       56.03       30.10     23.61 o
   4   0  14      658.37      756.81     59.50 o
   5   0  14     1000.90     1049.23     73.76 o
  -9   1  14       47.86       35.98     21.90 o
  -8   1  14      560.36      523.23     43.88 o
  -7   1  14      671.82      672.16     51.78 o
  -6   1  14      101.76      105.40     24.49 o
  -5   1  14     1176.99     1012.37     62.75 o
  -4   1  14      718.77      694.67     50.11 o
  -3   1  14        2.92        0.44     16.98 o
  -2   1  14     1119.50     1144.81     39.99 o
  -1   1  14     1169.92     1277.19     51.41 o
   0   1  14      764.33      849.31     57.31 o
   1   1  14      232.30      269.04     23.41 o
   2   1  14     1452.55     1665.63     64.80 o
   3   1  14      214.78      204.70     31.99 o
   4   1  14       26.91       15.18     17.82 o
  -9   2  14        2.86       -8.38     20.32 o
  -8   2  14      211.42      210.67     30.94 o
  -7   2  14      622.27      572.82     44.67 o
  -6   2  14      435.91      377.64     37.21 o
  -5   2  14       94.72       68.80     21.55 o
  -4   2  14     2150.51     2049.18    100.62 o
  -3   2  14      789.49      753.25     51.52 o
  -2   2  14      153.80      144.08     15.42 o
  -1   2  14     2039.43     2147.75     60.65 o
   0   2  14     1454.17     1391.14     76.44 o
   1   2  14      110.57       86.66     28.39 o
   3   2  14      957.52     1069.06     75.78 o
   4   2  14       53.87       68.19     30.63 o
  -9   3  14      279.86      297.60     36.25 o
  -8   3  14       49.95       35.10     21.02 o
  -7   3  14      275.39      283.51     32.73 o
  -6   3  14      956.76      929.78     59.19 o
  -5   3  14      606.14      501.60     41.77 o
  -4   3  14       64.65       79.86     21.90 o
  -3   3  14     1438.40     1177.53     66.83 o
  -2   3  14      709.35      683.88     48.93 o
  -1   3  14       35.43       42.08     11.71 o
   0   3  14      504.49      605.46     54.15 o
   1   3  14     1795.67     1636.35     93.55 o
   2   3  14      208.73      275.70     38.22 o
   3   3  14      368.22      321.42     42.87 o
  -8   4  14      287.59      292.55     34.27 o
  -7   4  14       38.34       37.65     19.92 o
  -6   4  14      455.70      460.88     39.19 o
  -5   4  14     1008.12     1009.25     60.56 o
  -4   4  14      828.09      676.64     46.25 o
  -3   4  14      307.72      262.01     37.65 o
  -2   4  14     1632.85     1813.27    105.58 o
  -1   4  14      271.90      332.61     41.73 o
   0   4  14       21.74       -5.22     22.47 o
   1   4  14      603.34      551.01     49.89 o
   2   4  14     1153.18     1173.54     78.81 o
   3   4  14      226.48      217.60     38.66 o
  -8   5  14      364.27      363.17     28.57 o
  -7   5  14      428.83      428.93     31.21 o
  -6   5  14        2.81       -6.93     20.14 o
  -5   5  14      215.52      208.17     36.29 o
  -4   5  14     1671.34     1716.12    103.16 o
  -3   5  14      402.43      399.97     46.07 o
  -2   5  14      301.91      331.43     43.62 o
  -1   5  14     1074.41     1191.40     82.14 o
   0   5  14      157.65      203.74     36.99 o
   1   5  14       13.61        3.47     19.61 o
   2   5  14      457.49      430.20     47.48 o
  -7   6  14      441.30      382.33     45.99 o
  -6   6  14      184.39      202.64     35.76 o
  -5   6  14        0.99      -19.61     20.01 o
  -4   6  14      203.43      203.39     37.52 o
  -3   6  14      874.89      836.32     69.16 o
  -2   6  14      438.91      476.41     52.22 o
  -1   6  14      140.71      148.93     35.85 o
   0   6  14      802.40      858.92     70.74 o
  -5   7  14       97.36       92.72     31.86 o
  -4   7  14        0.06      -13.47     20.80 o
  -3   7  14      266.86      301.68     44.67 o
  -2   7  14      496.93      484.27     53.84 o
  -3  -8  15      224.61      261.45     21.76 o
  -2  -8  15     1070.86     1191.45     40.99 o
  -1  -8  15      536.77      594.91     26.13 o
   0  -8  15       33.62       35.58     18.31 o
   1  -8  15      335.10      348.00     30.29 o
  -5  -7  15      265.34      286.00     29.06 o
  -4  -7  15      335.35      408.63     40.92 o
  -3  -7  15       38.10       25.74     13.67 o
  -2  -7  15      370.10      392.60     23.34 o
  -1  -7  15     1489.44     1451.81     63.06 o
   0  -7  15      673.77      696.59     40.58 o
   1  -7  15       44.41       36.98     24.64 o
   2  -7  15      781.30      995.96     71.79 o
  -6  -6  15      385.68      318.53     41.64 o
  -5  -6  15       16.83      -10.27     21.37 o
  -4  -6  15      307.48      322.39     40.98 o
  -3  -6  15      204.34      239.34     46.03 o
  -2  -6  15      273.78      276.90     19.70 o
  -1  -6  15      162.32      159.81     33.66 o
   0  -6  15     2120.85     2234.26    114.79 o
   1  -6  15      767.68      800.69     60.56 o
   2  -6  15       30.92       59.77     27.29 o
   3  -6  15      513.69      549.95     53.40 o
  -7  -5  15       80.49       69.81     27.38 o
  -6  -5  15      795.13      834.04     63.14 o
  -5  -5  15      537.24      503.31     49.10 o
  -4  -5  15        0.18        1.49     20.84 o
  -3  -5  15      488.16      471.23     28.23 o
  -2  -5  15      624.07      776.68     35.94 o
  -1  -5  15       82.71      115.84     29.05 o
   0  -5  15      443.61      530.25     47.65 o
   1  -5  15     2294.35     2364.50    119.84 o
   2  -5  15      694.10      725.78     59.63 o
   3  -5  15       58.60       78.77     30.58 o
  -7  -4  15       75.24       70.65     25.01 o
  -6  -4  15       98.15       92.28     27.25 o
  -5  -4  15     1224.24     1069.15     70.87 o
  -4  -4  15      773.69      671.68     53.75 o
  -3  -4  15       33.85       37.31     13.66 o
  -2  -4  15      624.90      641.73     31.18 o
  -1  -4  15      604.81      647.06     54.54 o
   0  -4  15       47.09       59.90     26.55 o
   1  -4  15      977.82     1007.41     68.80 o
   2  -4  15     1700.75     1830.12    101.28 o
   3  -4  15      347.69      413.71     47.04 o
   4  -4  15       48.29       75.26     31.86 o
  -8  -3  15       73.82       52.66     26.24 o
  -7  -3  15      289.51      224.45     32.78 o
  -6  -3  15      262.31      208.96     32.82 o
  -5  -3  15      272.94      226.25     34.80 o
  -4  -3  15     2101.72     1764.96     95.40 o
  -3  -3  15      925.35      940.47     37.97 o
  -2  -3  15      125.18      122.92     16.58 o
  -1  -3  15      523.81      568.12     49.01 o
   0  -3  15      693.27      806.00     59.28 o
   1  -3  15       34.32       44.98     23.26 o
   2  -3  15      618.80      633.11     52.92 o
   3  -3  15     1565.17     1696.03     95.57 o
   4  -3  15      446.85      417.00     46.95 o
  -8  -2  15        0.34       -1.36     21.41 o
  -7  -2  15      115.22      113.48     27.47 o
  -6  -2  15      354.71      295.58     35.72 o
  -5  -2  15      179.92      148.14     29.01 o
  -4  -2  15      174.16      194.08     32.38 o
  -3  -2  15     2278.66     2308.70     68.14 o
  -2  -2  15      948.41      985.38     38.70 o
  -1  -2  15        4.30       -2.02     21.72 o
   0  -2  15      766.63      838.73     59.77 o
   1  -2  15      795.60      788.49     56.91 o
   2  -2  15       38.62       34.31     22.60 o
   3  -2  15      522.29      531.92     48.88 o
   4  -2  15     1750.50     1992.97    109.39 o
  -8  -1  15      339.43      342.31     40.68 o
  -7  -1  15        0.32        5.31     20.62 o
  -6  -1  15      263.78      250.51     32.73 o
  -5  -1  15      379.94      324.58     36.99 o
  -4  -1  15      203.11      164.03     30.67 o
  -3  -1  15      322.73      390.20     24.79 o
  -2  -1  15     2449.19     2559.12     72.57 o
  -1  -1  15      899.09     1020.75     66.92 o
   0  -1  15       26.84       59.11     23.87 o
   1  -1  15      759.71      765.36     56.69 o
   2  -1  15      543.80      613.01     52.04 o
   3  -1  15       51.79      102.86     28.65 o
   4  -1  15      564.49      623.02     56.12 o
  -8   0  15      740.42      690.02     52.52 o
  -7   0  15      517.79      469.70     45.99 o
  -6   0  15        0.36        5.92     17.42 o
  -5   0  15      469.35      442.97     43.49 o
  -4   0  15      592.26      519.94     45.81 o
  -3   0  15      160.14      166.85     17.97 o
  -2   0  15      367.27      377.01     30.67 o
  -1   0  15     2572.39     2788.70     76.85 o
   0   0  15     1369.46     1612.65     87.15 o
   1   0  15      144.86      143.58     29.14 o
   2   0  15      612.47      739.52     55.68 o
   3   0  15      680.26      721.75     56.78 o
   4   0  15       11.21       10.53     24.05 o
  -8   1  15        2.78       11.94     20.32 o
  -7   1  15      966.32      890.77     61.74 o
  -6   1  15      720.44      589.36     47.70 o
  -5   1  15        4.67        0.39     18.39 o
  -4   1  15      470.20      418.93     40.59 o
  -3   1  15      445.25      417.87     40.02 o
  -2   1  15       20.24        8.36     11.97 o
  -1   1  15      343.23      417.50     75.72 o
   0   1  15     1323.16     1541.65     84.29 o
   1   1  15      674.59      650.35     50.73 o
   2   1  15        8.71       14.74     19.75 o
   3   1  15      500.46      253.94     32.38 o
  -8   2  15      135.73      103.65     26.50 o
  -7   2  15       99.18      162.80     29.18 o
  -6   2  15     1019.01      910.21     60.51 o
  -5   2  15      866.20      761.06     51.65 o
  -4   2  15       21.55       33.26     21.33 o
  -3   2  15      118.66       76.40     23.65 o
  -2   2  15      873.82      887.65     34.44 o
  -1   2  15      328.63      372.19     31.33 o
   0   2  15      466.49      496.12     30.41 o
   1   2  15     1520.66     1499.18     86.93 o
  -8   3  15      156.65      180.26     30.23 o
  -7   3  15       69.04       71.74     23.39 o
  -6   3  15      118.13      133.05     27.07 o
  -5   3  15      921.15      821.09     54.54 o
  -4   3  15      596.34      550.44     44.58 o
  -3   3  15        3.38      -13.65     16.59 o
  -2   3  15      430.30      472.77     42.92 o
  -1   3  15      725.87      820.21     64.94 o
   0   3  15       53.50       65.82     26.94 o
   1   3  15      680.92      631.13     51.21 o
   2   3  15     1034.68     1006.93     71.00 o
  -7   4  15      174.24      148.80     27.47 o
  -6   4  15       57.16       68.41     22.16 o
  -5   4  15      221.21      186.97     28.52 o
  -3   4  15      337.50      364.16     45.20 o
  -2   4  15        1.68       -4.48     21.33 o
  -1   4  15      528.23      605.02     57.18 o
   0   4  15      338.74      441.61     50.07 o
   1   4  15       21.66       11.01     18.96 o
  -7   5  15      115.19      121.64     32.65 o
  -6   5  15      381.02      448.20     50.68 o
  -5   5  15      171.12      140.51     32.47 o
  -4   5  15      405.04      423.18     48.05 o
  -3   5  15     1024.22     1258.76     85.00 o
  -2   5  15      508.95      647.54     60.82 o
  -1   5  15       87.29      130.24     35.15 o
  -5   6  15      214.65      241.87     41.12 o
  -4   6  15       80.08      100.00     33.66 o
  -3   6  15      114.08      139.85     36.86 o
  -2   6  15      963.97     1145.24     83.55 o
  -3  -7  16      688.95      784.92     38.06 o
  -2  -7  16      577.57      560.46     28.29 o
  -1  -7  16       55.53       70.79     14.70 o
   0  -7  16      865.28      981.34     69.42 o
  -5  -6  16      310.85      274.12     40.55 o
  -4  -6  16       26.14       32.34     26.28 o
  -3  -6  16      232.30      229.30     23.71 o
  -2  -6  16     1015.45     1175.32     45.97 o
  -1  -6  16      481.16      476.28     49.32 o
   0  -6  16      143.22      179.87     33.22 o
   1  -6  16      864.32      826.31     62.66 o
  -6  -5  16       37.38       63.67     26.59 o
  -5  -5  16      350.45      343.67     43.62 o
  -4  -5  16      387.83      343.89     41.42 o
  -3  -5  16       15.30       24.94     13.80 o
  -2  -5  16      268.76      329.36     37.32 o
  -1  -5  16      917.18      967.35     66.61 o
   0  -5  16      695.30      764.00     59.98 o
   1  -5  16       65.46      123.39     31.95 o
   2  -5  16     1150.90     1208.12     79.91 o
  -6  -4  16      417.39      387.55     45.07 o
  -5  -4  16        2.40       19.31     23.26 o
  -4  -4  16      692.19      730.26     57.22 o
  -3  -4  16      495.61      501.63     28.86 o
  -2  -4  16       59.36       61.71     15.40 o
  -1  -4  16      220.04      263.02     36.90 o
   0  -4  16     1574.96     1633.10     92.15 o
   1  -4  16      950.21     1007.19     68.50 o
   2  -4  16       91.98       99.96     31.37 o
  -7  -3  16       30.03       42.48     23.70 o
  -6  -3  16      569.35      566.67     51.43 o
  -5  -3  16      572.69      588.83     52.74 o
  -4  -3  16       28.50       38.79     23.34 o
  -3  -3  16      813.20      808.67     35.41 o
  -2  -3  16      648.91      631.32     31.64 o
  -1  -3  16        2.46       -3.03     19.44 o
   0  -3  16      507.34      578.48     51.08 o
   1  -3  16     1082.35     1101.31     71.17 o
   2  -3  16      746.54      782.74     59.94 o
   3  -3  16      267.46      318.00     42.52 o
  -7  -2  16       11.42       11.28     20.49 o
  -6  -2  16       75.08       64.37     24.92 o
  -5  -2  16      653.24      649.91     52.83 o
  -4  -2  16      948.36      958.44     66.79 o
  -3  -2  16       84.71      115.18     17.76 o
  -2  -2  16     1307.07     1401.68     47.92 o
  -1  -2  16      359.52      414.32     43.09 o
   0  -2  16        9.89       28.79     23.08 o
   1  -2  16      420.75      462.02     44.67 o
   2  -2  16     1072.97     1084.46     72.14 o
   3  -2  16      413.39      453.46     47.92 o
  -7  -1  16      201.92      172.63     33.26 o
  -6  -1  16       44.21       21.50     22.20 o
  -5  -1  16      156.18      132.69     30.06 o
  -4  -1  16      870.35      886.21     63.36 o
  -3  -1  16     1060.98     1085.57     41.51 o
  -2  -1  16       56.97       81.68     14.82 o
  -1  -1  16     1563.51     1538.11     50.23 o
   0  -1  16      464.92      505.59     47.48 o
   1  -1  16        5.69       -9.30     20.10 o
   2  -1  16      543.92      570.32     50.64 o
   3  -1  16     1267.36     1429.01     85.48 o
  -8   0  16       13.18       58.45     26.07 o
  -7   0  16      260.17      212.69     34.27 o
  -6   0  16      228.53      165.87     28.87 o
  -5   0  16       29.31       26.55     21.11 o
  -4   0  16      104.12       83.20     25.19 o
  -3   0  16      805.61      729.63     32.78 o
  -2   0  16      827.62      970.88     38.36 o
  -1   0  16        6.66       28.81     12.41 o
   0   0  16      933.61     1123.52     70.43 o
   1   0  16      383.23      471.01     45.15 o
   2   0  16       14.87       29.84     23.26 o
  -7   1  16       28.31       44.49     25.45 o
  -6   1  16      572.33      498.00     45.46 o
  -5   1  16      280.87      258.15     34.45 o
  -4   1  16        3.04       -0.44     19.66 o
  -3   1  16      350.00      349.42     38.48 o
  -2   1  16     1422.46     1536.55     49.74 o
  -1   1  16      375.38      409.08     24.18 o
   0   1  16       80.02      140.42     28.17 o
   1   1  16     1049.21     1047.74     66.04 o
   2   1  16      254.43      166.70     28.74 o
  -7   2  16      279.02      312.87     38.31 o
  -6   2  16        3.94       24.53     21.81 o
  -5   2  16      789.71      698.58     52.00 o
  -4   2  16      348.14      357.10     38.53 o
  -3   2  16        8.89       15.36     20.14 o
  -2   2  16      342.67      384.72     35.89 o
  -1   2  16      814.96      826.89     33.89 o
   0   2  16      586.55      616.07     28.57 o
  -7   3  16      436.35      392.77     39.80 o
  -6   3  16      423.26      414.67     41.38 o
  -5   3  16        1.16       10.22     19.48 o
  -4   3  16      517.66      460.13     43.84 o
  -3   3  16      318.82      321.25     36.42 o
  -1   3  16      102.71      145.46     32.47 o
  -6   4  16      461.32      463.90     44.10 o
  -4   4  16       68.21       78.90     29.14 o
  -3   4  16      489.05      556.89     56.17 o
  -2   4  16      136.20      247.44     39.80 o
  -1   4  16        5.34       -4.70     24.00 o
  -4   5  16      328.27      317.74     45.37 o
  -3   5  16       31.77       29.18     27.07 o
  -4  -5  17      159.84      142.48     33.61 o
  -3  -5  17      371.71      433.21     70.49 o
  -2  -5  17      177.08      169.02     20.01 o
  -1  -5  17      136.31      162.08     17.40 o
   0  -5  17     1270.77     1419.53     84.56 o
  -5  -4  17      392.26      441.96     48.22 o
  -4  -4  17        8.27       37.91     25.41 o
  -3  -4  17      103.95      137.27     27.51 o
  -2  -4  17      368.78      441.37     31.22 o
  -1  -4  17      208.13      217.98     18.39 o
   0  -4  17      181.84      257.14     36.73 o
   1  -4  17     1141.63     1157.48     76.35 o
  -6  -3  17        9.26       -3.03     24.09 o
  -5  -3  17      727.17      750.09     59.33 o
  -4  -3  17      605.63      662.33     56.87 o
  -3  -3  17        4.38       18.23     27.12 o
  -2  -3  17      183.15      225.60     21.12 o
  -1  -3  17      343.66      333.34     20.82 o
   0  -3  17      282.28      302.29     39.71 o
   1  -3  17       65.02       84.82     29.53 o
  -6  -2  17       86.65       66.04     26.55 o
  -5  -2  17       14.47       42.96     25.80 o
  -4  -2  17      840.21      859.01     64.59 o
  -3  -2  17      624.72      718.88     34.08 o
  -2  -2  17        1.46       -1.70     11.26 o
  -1  -2  17      197.52      210.67     20.21 o
   0  -2  17      564.94      679.53     55.73 o
   1  -2  17       75.68       74.16     27.78 o
  -6  -1  17      390.06      369.12     42.39 o
  -5  -1  17      159.35      188.64     34.18 o
  -4  -1  17       78.38      106.63     28.92 o
  -3  -1  17     1078.36     1155.78     44.03 o
  -2  -1  17      940.23      965.09     38.51 o
  -1  -1  17        0.40       22.35     12.70 o
   0  -1  17      543.99      637.93     53.97 o
   1  -1  17      387.36      425.11     43.57 o
  -6   0  17      141.40      167.27     31.59 o
  -5   0  17      249.07      252.14     37.61 o
  -4   0  17      188.03      144.24     31.11 o
  -3   0  17       96.79      101.56     17.03 o
  -2   0  17      892.23      972.30     38.85 o
  -1   0  17      759.45      787.82     33.92 o
   0   0  17        1.00       23.17     22.82 o
   1   0  17      431.65      537.84     48.31 o
  -6   1  17        0.58       12.37     19.61 o
  -5   1  17       90.23       75.65     27.12 o
  -4   1  17      248.61      215.01     33.44 o
  -3   1  17      164.70      160.91     30.89 o
  -2   1  17      113.54      143.05     17.87 o
  -1   1  17      855.59      929.89     36.93 o
   0   1  17      525.89      576.07     28.17 o
  -6   2  17      405.39      377.59     41.38 o
  -5   2  17        2.16      -12.77     19.61 o
  -4   2  17      163.16      171.75     31.73 o
  -3   2  17      328.62      374.17     41.12 o
  -2   2  17      283.04      312.76     21.99 o
  -1   2  17      137.39      127.10     16.77 o
  -4   3  17        3.42        0.83     21.50 o
  -2   3  17      433.06      595.28     57.09 o
  -4  -2  18        5.33       30.01     25.23 o
  -3  -2  18      466.03      547.28     30.93 o
  -2  -2  18      185.40      184.67     19.49 o
  -4  -1  18      360.96      389.48     44.58 o
  -3  -1  18       13.81        7.13     14.11 o
  -2  -1  18      484.67      517.13     36.93 o
  -4   0  18      685.59      737.28     58.27 o
  -3   0  18      392.62      372.81     40.59 o
  -2   0  18       25.22       27.00     14.16 o
 
